# Supplementary material for: 1-(4-Iodo­benz­yl)-3-methyl­pyridinium bis­(benzene-1,2-dithiol­ato)nickelate(III)
Source: Acta Crystallogr Sect E Struct Rep Online. 2011 Oct 29;67(Pt 11):m1607. doi: 10.1107/S1600536811043522 (PMC3247529; doi:10.1107/S1600536811043522)
Supplement: Supplementary file 2 [file e-67-m1607-Isup2.hkl]

# 
# h,k,l, Fc-squared, Fo-squared, sigma(Fo-squared) and status flag 
# 
data_I
_shelx_title ' bbb in P-1' 
_shelx_refln_list_code          4 
_shelx_F_calc_maximum      262.63 
_exptl_crystal_F_000       646.00 
_reflns_d_resolution_high  0.8410 
 
loop_ 
 _symmetry_equiv_pos_as_xyz 
 'x, y, z' 
 '-x, -y, -z' 
 
_cell_length_a     7.3222 
_cell_length_b    12.2669 
_cell_length_c    14.6282 
_cell_angle_alpha  98.425 
_cell_angle_beta   98.466 
_cell_angle_gamma  96.216 
 
_shelx_F_squared_multiplier     1.000 
 
loop_ 
 _refln_index_h 
 _refln_index_k 
 _refln_index_l 
 _refln_F_squared_calc 
 _refln_F_squared_meas 
 _refln_F_squared_sigma 
 _refln_observed_status 
   1   0   0     8072.17     5041.96    224.61 o 
   2   0   0     1345.49     1507.39     68.87 o 
   3   0   0       28.94       25.27      3.88 o 
   4   0   0      930.67      874.72     30.63 o 
   5   0   0      386.53      330.73     14.32 o 
   6   0   0       86.98      153.48     14.03 o 
   7   0   0       85.84      143.74     14.92 o 
   8   0   0      149.27      153.28     16.69 o 
  -8   1   0      128.20      131.89     15.33 o 
  -7   1   0      301.59      240.89     18.94 o 
  -6   1   0      166.90      107.93      7.93 o 
  -5   1   0       99.29       98.03     10.22 o 
  -3   1   0     4818.15     4537.22    204.65 o 
  -2   1   0    52538.05    61558.30   2723.95 o 
  -1   1   0     9382.90    10977.36    487.23 o 
   0   1   0     2720.50     2095.44     93.74 o 
   1   1   0     3638.46     3380.74    150.08 o 
   2   1   0     4113.80     4830.81    151.93 o 
   3   1   0    11177.38    11582.87    362.56 o 
   4   1   0      619.05      690.31     24.65 o 
   5   1   0      182.79      129.87      7.85 o 
   6   1   0       14.24        1.36      5.38 o 
   7   1   0      274.08      231.55     19.55 o 
   8   1   0      214.85      198.04     19.28 o 
  -8   2   0       79.11       72.14     11.65 o 
  -7   2   0      263.48      310.31     21.66 o 
  -6   2   0      921.73     1098.10     57.29 o 
  -5   2   0     4210.55     4440.55    203.90 o 
  -4   2   0    11427.51    12260.01    547.52 o 
  -3   2   0      180.63      236.87     15.60 o 
  -2   2   0       33.29       37.81      5.31 o 
  -1   2   0      155.80      124.07      5.40 o 
   1   2   0    15446.81    15702.54    691.05 o 
   2   2   0      396.25      346.97     17.34 o 
   3   2   0      853.68      931.34     31.17 o 
   4   2   0      781.68      651.13     23.22 o 
   5   2   0      520.47      410.11     25.34 o 
   6   2   0     1215.59     1371.48     69.42 o 
   7   2   0      377.64      438.31     29.50 o 
   8   2   0       90.09       79.71     13.69 o 
  -6   3   0     1138.55     1015.05     55.11 o 
  -5   3   0     1229.11     1295.52     66.29 o 
  -4   3   0     1165.46     1338.99     67.10 o 
  -3   3   0     2146.02     2188.36    103.34 o 
  -2   3   0     3884.92     3684.66    117.59 o 
  -1   3   0     5044.43     5114.11    227.74 o 
   1   3   0     2797.18     2574.25    120.72 o 
   2   3   0     9092.82     9918.03    438.86 o 
   3   3   0    10163.35    10671.69    473.06 o 
   4   3   0     3208.57     3929.48    178.96 o 
   5   3   0     1432.87     1673.27     81.61 o 
   6   3   0      812.93      809.32     45.23 o 
   7   3   0      123.98       95.17     13.62 o 
   8   3   0       36.20       25.34      9.95 o 
  -7   4   0       54.36       62.06     11.85 o 
  -6   4   0       31.03       75.07     12.40 o 
  -5   4   0     1978.52     2328.56    113.29 o 
  -4   4   0      830.57      796.65     43.94 o 
  -3   4   0      477.75      533.62     31.00 o 
  -2   4   0     1591.48     1447.14     37.83 o 
  -1   4   0      774.95      713.82     46.87 o 
   0   4   0     5695.33     5178.34    339.29 o 
   1   4   0     9836.76     9486.68    408.58 o 
   2   4   0     3388.25     3384.90    153.35 o 
   3   4   0      684.01      686.35     36.04 o 
   4   4   0      941.94      848.63     44.42 o 
   5   4   0     1344.93     1164.59     59.95 o 
   6   4   0      833.96      902.38     50.07 o 
   7   4   0       56.09       77.25     12.81 o 
  -7   5   0        2.90        3.00      6.34 o 
  -6   5   0       24.61       47.69     10.42 o 
  -5   5   0      282.65      253.97     21.39 o 
  -4   5   0      362.56      310.92     13.37 o 
  -3   5   0     1434.28     1241.52     33.50 o 
  -2   5   0    17520.71    17696.04    553.61 o 
  -1   5   0    10861.83    10422.30    327.53 o 
   0   5   0      289.36      288.35     13.01 o 
   1   5   0       31.95       46.77      4.03 o 
   2   5   0     1298.14     1419.37     68.26 o 
   3   5   0     2820.04     2740.44    126.92 o 
   4   5   0     1377.91     1544.45     75.75 o 
   5   5   0       88.05      174.06     16.62 o 
   6   5   0      489.91      571.84     35.90 o 
   7   5   0       46.03       13.28      8.99 o 
  -8   6   0       22.51       21.19     10.63 o 
  -7   6   0       14.25       20.64      9.33 o 
  -6   6   0       30.24       70.30     12.67 o 
  -5   6   0      407.53      493.02     33.24 o 
  -4   6   0      779.63      779.68     45.03 o 
  -3   6   0      624.72      684.62     26.50 o 
  -2   6   0     1463.47     1515.37     77.32 o 
  -1   6   0      483.35      488.97     19.52 o 
   0   6   0     4966.94     4710.76    151.02 o 
   1   6   0     8556.61     7080.52    224.07 o 
   2   6   0     1974.58     1850.94     88.43 o 
   3   6   0      117.91       96.26     10.90 o 
   4   6   0        1.16        7.77      5.86 o 
   5   6   0       41.03       20.37      7.77 o 
   6   6   0      327.77      330.61     25.75 o 
   7   6   0       61.59      101.91     15.40 o 
  -8   7   0        1.13        0.00      7.15 o 
  -7   7   0      182.22      215.21     22.96 o 
  -6   7   0      267.42      237.96     22.96 o 
  -5   7   0        8.44        5.31      6.47 o 
  -4   7   0       84.28      108.68      8.85 o 
  -3   7   0      894.19      826.28     35.02 o 
  -2   7   0     4837.83     4419.06    142.74 o 
  -1   7   0     5405.38     4807.37    154.75 o 
   0   7   0        6.56        2.84      2.45 o 
   1   7   0        4.90       12.68      9.23 o 
   2   7   0      447.94      454.93     28.41 o 
   3   7   0      225.38      229.78     18.19 o 
   4   7   0      105.38      123.17     13.62 o 
   5   7   0      238.19      351.73     26.09 o 
   6   7   0       18.08       18.26      8.79 o 
  -7   8   0       85.29       88.02     16.89 o 
  -6   8   0      160.50      200.56     21.94 o 
  -5   8   0      330.41      304.38     25.96 o 
  -4   8   0     1098.97     1070.24     40.54 o 
  -3   8   0     1094.36     1150.46    103.96 o 
  -2   8   0      841.44      789.44     30.51 o 
  -1   8   0      711.29      619.56     31.71 o 
   0   8   0      421.60      561.24     50.21 o 
   1   8   0     5717.93     5247.95    168.47 o 
   2   8   0     1197.52     1028.61     55.18 o 
   3   8   0        0.24        7.15      6.06 o 
   4   8   0       26.69       21.39      8.58 o 
   5   8   0      126.95       76.23     12.81 o 
   6   8   0       14.86        9.26      8.72 o 
  -7   9   0      153.21      207.37     24.87 o 
  -6   9   0      265.68      273.04     26.16 o 
  -5   9   0      128.57      116.70     16.76 o 
  -4   9   0       98.91      120.06     10.27 o 
  -3   9   0        3.11       11.90      4.14 o 
  -2   9   0      239.68      224.41     12.82 o 
  -1   9   0     1349.12     1310.54     47.21 o 
   0   9   0      118.84       80.46      7.54 o 
   1   9   0       66.73       49.87      9.95 o 
   2   9   0      195.25      171.88     17.17 o 
   3   9   0      421.51      330.95     25.27 o 
   4   9   0      447.54      419.10     30.25 o 
   5   9   0      158.63      235.03     22.48 o 
  -6  10   0        8.71        0.00      7.15 o 
  -5  10   0       45.07       41.95      7.36 o 
  -4  10   0      341.96      374.23     19.61 o 
  -3  10   0      725.19      778.47     32.07 o 
  -2  10   0      308.55      244.10     22.07 o 
  -1  10   0      511.44      535.12     23.29 o 
   0  10   0      153.20      134.92     10.05 o 
   1  10   0      670.49      750.19     44.55 o 
   2  10   0      508.59      430.07     30.45 o 
   3  10   0      174.61      167.72     18.73 o 
   4  10   0      198.60      164.38     19.42 o 
   5  10   0      116.90       85.43     15.60 o 
  -6  11   0        4.04        0.00      7.90 o 
  -5  11   0       14.18       12.76      5.80 o 
  -4  11   0       24.05       21.00      6.14 o 
  -3  11   0        0.54        2.16      3.94 o 
  -2  11   0      183.60      167.57     11.88 o 
  -1  11   0     1040.08     1077.76     41.01 o 
   0  11   0      413.86      439.20     30.38 o 
   1  11   0        0.46        0.00      6.27 o 
   2  11   0        5.74        6.27      7.83 o 
   3  11   0       47.76       27.93     10.49 o 
   4  11   0      228.79      170.58     20.85 o 
  -5  12   0        4.86        2.47      5.47 o 
  -4  12   0      205.51      187.42     14.92 o 
  -3  12   0      502.77      508.27     45.75 o 
  -2  12   0       26.37       26.90      6.51 o 
  -1  12   0       54.98       69.35     12.26 o 
   0  12   0       94.91      126.10     15.87 o 
   1  12   0      105.89       97.76     14.51 o 
   2  12   0       64.65       63.29     13.28 o 
   3  12   0       19.69       20.44     10.76 o 
  -4  13   0        0.53        0.00      4.90 o 
  -3  13   0       63.07       65.53      9.09 o 
  -2  13   0       28.08       15.19      5.92 o 
  -1  13   0      688.50      796.71     48.03 o 
   0  13   0      334.91      402.07     30.11 o 
   1  13   0        8.51       11.99      8.52 o 
   2  13   0       78.02       64.24     13.76 o 
  -3  14   0       98.68      116.51     11.87 o 
  -2  14   0       20.86       10.63      9.06 o 
  -1  14   0       28.75       37.74     10.76 o 
   0  14   0       46.52       49.32     11.99 o 
  -1 -14   1       25.60       45.58     12.06 o 
   0 -14   1       64.26       73.03     13.35 o 
   1 -14   1      342.66      470.26     33.59 o 
   2 -14   1       24.04       15.19      9.06 o 
   3 -14   1      106.18      111.80     11.75 o 
  -2 -13   1       39.94       45.17     12.13 o 
  -1 -13   1       76.64       90.13     14.65 o 
   0 -13   1       27.72       42.99     11.24 o 
   1 -13   1      181.57      191.84     20.03 o 
   2 -13   1      157.66      168.52     13.05 o 
   3 -13   1       15.48       17.50     10.01 o 
   4 -13   1       75.77       69.96     10.18 o 
  -3 -12   1        1.87        0.82      7.97 o 
  -2 -12   1      162.08      169.29     19.42 o 
  -1 -12   1      380.28      381.84     29.02 o 
   0 -12   1       15.58       23.98      9.06 o 
   1 -12   1      325.33      318.07     17.34 o 
   2 -12   1      245.88      240.68     15.05 o 
   3 -12   1        0.23        7.05      5.05 o 
   4 -12   1       51.53       59.37      8.89 o 
   5 -12   1       17.80       14.78     10.01 o 
  -4 -11   1        1.96        3.20      8.99 o 
  -3 -11   1       54.81       30.66     11.44 o 
  -2 -11   1        9.90        1.91      7.15 o 
  -1 -11   1      235.85      245.72     21.94 o 
   0 -11   1       22.39       10.35      7.63 o 
   1 -11   1      220.94      216.62     13.51 o 
   2 -11   1      524.18      489.31     47.65 o 
   3 -11   1       31.33       47.54      7.05 o 
   4 -11   1      478.26      495.01     40.81 o 
   5 -11   1       12.16        4.50      8.17 o 
   6 -11   1        0.21        0.00      7.29 o 
  -5 -10   1        0.76        0.00      8.17 o 
  -4 -10   1       25.93       21.46     10.29 o 
  -3 -10   1       81.10       56.34     11.92 o 
  -2 -10   1      222.97      174.60     18.39 o 
  -1 -10   1     1312.32     1225.69     65.47 o 
   0 -10   1      338.60      427.84     34.03 o 
   1 -10   1      119.05      132.63      9.94 o 
   2 -10   1      483.06      420.22     44.25 o 
   3 -10   1       11.88       14.01      4.70 o 
   4 -10   1        1.39        2.71      3.77 o 
   5 -10   1       37.42       44.21     11.79 o 
   6 -10   1       16.73       22.07     11.04 o 
  -6  -9   1       41.69       52.80     13.42 o 
  -5  -9   1       14.52       34.74     11.04 o 
  -4  -9   1       12.95       26.91     10.08 o 
  -3  -9   1      239.48      214.93     19.62 o 
  -2  -9   1       94.32       79.09     11.92 o 
  -1  -9   1     1804.21     1440.49     73.85 o 
   0  -9   1     1139.59     1173.74     82.60 o 
   1  -9   1     1281.49     1271.43     45.96 o 
   2  -9   1      930.61      846.28     32.88 o 
   3  -9   1       34.33       26.83      5.22 o 
   4  -9   1      307.80      358.44     18.35 o 
   5  -9   1       10.52       27.05     10.15 o 
   6  -9   1        8.63        0.00      6.95 o 
   7  -9   1        4.58        4.22      9.40 o 
  -6  -8   1       82.45      104.16     15.67 o 
  -5  -8   1       16.15       10.42      8.24 o 
  -4  -8   1        5.52        4.97      7.02 o 
  -3  -8   1       89.98       75.62     10.97 o 
  -2  -8   1      331.75      321.27     22.96 o 
  -1  -8   1       23.23       43.12     17.61 o 
   0  -8   1      691.51      651.69     25.86 o 
   1  -8   1       19.66       14.25      6.64 o 
   2  -8   1      856.05      809.02     31.09 o 
   3  -8   1        3.49        4.31      3.75 o 
   4  -8   1     1189.05     1210.07     44.96 o 
   5  -8   1      814.93      810.14     49.94 o 
   6  -8   1        3.38        4.84      8.52 o 
   7  -8   1        2.42        7.22      8.86 o 
  -7  -7   1       14.63        6.06      8.92 o 
  -6  -7   1        6.40        5.52      7.83 o 
  -5  -7   1        0.64        0.00      6.06 o 
  -4  -7   1      159.67      207.10     17.85 o 
  -3  -7   1      830.51      869.81     46.60 o 
  -2  -7   1        5.29        5.59      4.97 o 
  -1  -7   1     1613.32     1326.42     45.83 o 
   0  -7   1     1384.79     1310.66     45.82 o 
   1  -7   1     1351.89     1287.76     45.23 o 
   2  -7   1     3803.82     3777.64    124.29 o 
   3  -7   1     1571.00     1400.54     49.47 o 
   4  -7   1      560.87      601.25     24.98 o 
   5  -7   1       27.15       25.00      8.65 o 
   6  -7   1       18.69       41.62     11.24 o 
   7  -7   1        5.83       11.31      8.11 o 
  -7  -6   1        0.03        6.68      8.11 o 
  -6  -6   1        1.37        0.00      6.88 o 
  -5  -6   1       20.24        5.72      6.88 o 
  -4  -6   1       88.25       45.03      8.65 o 
  -3  -6   1       58.09       49.59      8.24 o 
  -2  -6   1       69.06       73.49      9.33 o 
  -1  -6   1     1664.35     1352.15     45.98 o 
   0  -6   1    15140.48    14229.99    446.69 o 
   1  -6   1      189.11      173.18      9.51 o 
   2  -6   1     3204.69     3242.53    149.02 o 
   3  -6   1      200.62      176.42      6.83 o 
   4  -6   1      748.74      682.06     41.15 o 
   5  -6   1       76.41       89.72     13.35 o 
   6  -6   1        1.49        7.63      6.88 o 
   7  -6   1        1.38        2.52      7.56 o 
   8  -6   1        0.24        0.75      8.04 o 
  -7  -5   1        0.44        0.00      6.88 o 
  -6  -5   1       12.29       36.38     10.29 o 
  -5  -5   1      292.47      269.64     20.98 o 
  -4  -5   1      828.89     1078.07     55.39 o 
  -3  -5   1     2194.35     2161.52    101.51 o 
  -2  -5   1     8057.32     8532.89    268.00 o 
  -1  -5   1        2.24       10.43      2.29 o 
   0  -5   1       32.02       30.25     12.53 o 
   1  -5   1     2113.31     2180.29     71.43 o 
   2  -5   1     1438.58     1510.56     39.58 o 
   3  -5   1     1118.13     1029.98     34.26 o 
   4  -5   1       35.82       32.57      4.27 o 
   5  -5   1      880.00      881.72     54.33 o 
   6  -5   1       30.25       29.97      9.20 o 
   7  -5   1      108.80       71.33     13.35 o 
   8  -5   1       95.44       91.63     15.60 o 
  -7  -4   1        3.95       17.24      8.72 o 
  -4  -4   1     1586.66     1382.04     68.12 o 
  -3  -4   1      190.76      191.87     17.10 o 
  -2  -4   1      270.59      302.49     11.42 o 
  -1  -4   1     2628.60     2349.37     85.70 o 
   0  -4   1    12203.36    10996.57    882.76 o 
   1  -4   1     1949.52     1904.37     75.48 o 
   2  -4   1     2042.99     1969.35     72.18 o 
   3  -4   1     3941.62     3819.97    118.55 o 
   4  -4   1       33.08       47.26      5.05 o 
   5  -4   1        1.86        2.59      5.38 o 
   6  -4   1      686.93      891.54     51.16 o 
   7  -4   1      213.77      296.41     24.66 o 
  -8  -3   1      101.60      110.63     15.80 o 
  -7  -3   1       73.04       43.74     10.49 o 
  -6  -3   1       38.77       13.42      7.22 o 
  -5  -3   1        2.52        1.43      5.25 o 
  -4  -3   1      179.06      291.46     12.16 o 
  -3  -3   1      129.43      153.63      7.17 o 
  -2  -3   1      435.00      365.22     20.27 o 
  -1  -3   1      761.42     1025.28     35.97 o 
   0  -3   1     5557.63     5092.34    354.79 o 
   2  -3   1     3006.41     3098.27     78.66 o 
   3  -3   1     2175.67     2398.46    113.22 o 
   4  -3   1     2135.43     3295.18    154.03 o 
   5  -3   1       15.64       22.14      7.15 o 
   6  -3   1      250.61      219.43     19.35 o 
   7  -3   1       37.05       28.75      8.45 o 
  -8  -2   1       32.63       46.94     11.38 o 
  -7  -2   1       18.51       49.59     10.56 o 
  -6  -2   1       53.94      141.63     14.58 o 
  -5  -2   1      748.44      811.77     43.46 o 
  -4  -2   1       73.98       57.76      4.57 o 
  -3  -2   1     4537.23     4934.92    169.70 o 
  -2  -2   1     5564.46     5984.45    194.50 o 
   1  -2   1     3184.04     2985.17     91.01 o 
   2  -2   1    13724.72    18628.76    826.76 o 
   3  -2   1     1176.25     1460.38     70.65 o 
   4  -2   1      518.95      532.87     30.66 o 
   5  -2   1       84.06       62.88      9.20 o 
   6  -2   1      120.27       42.17      7.29 o 
   7  -2   1        0.90        9.13      6.20 o 
  -8  -1   1        0.48        0.00      6.20 o 
  -7  -1   1        0.03        7.36      6.81 o 
  -6  -1   1       44.57       15.33      6.68 o 
  -5  -1   1      130.04      140.88      8.17 o 
  -4  -1   1      954.07      833.22     29.28 o 
  -3  -1   1      144.77      146.93      7.08 o 
  -2  -1   1     4364.41     4700.71    147.98 o 
  -1  -1   1     3977.35     4784.55    150.05 o 
   0  -1   1     2446.91     2728.04    121.74 o 
   1  -1   1     1248.64     1706.63     94.08 o 
   2  -1   1    17261.47    18962.16    840.66 o 
   3  -1   1     2659.80        1.09      1.29 o 
   4  -1   1      266.07      323.05     19.96 o 
   5  -1   1        0.96       20.72      3.83 o 
   6  -1   1        0.42        0.23      2.96 o 
   7  -1   1        1.34        8.52      6.34 o 
  -8   0   1       61.53       71.53     12.33 o 
  -7   0   1      109.33       62.06     10.63 o 
  -6   0   1        0.01       12.81      6.06 o 
  -5   0   1      319.07      375.64     21.80 o 
  -4   0   1       93.41       74.60      7.36 o 
  -3   0   1        3.51       19.48      3.54 o 
  -2   0   1     1454.37     1734.79     78.96 o 
  -1   0   1     1542.57     1746.71     78.55 o 
   0   0   1     2723.77     2026.91     84.41 o 
   1   0   1     6838.87     6688.29    209.54 o 
   2   0   1        0.48        0.10      1.00 o 
   3   0   1     2529.78     2469.41     79.43 o 
   4   0   1        4.44        1.60      2.08 o 
   5   0   1      283.00      169.21      9.21 o 
   6   0   1      257.66      288.98     20.16 o 
   7   0   1        0.05        5.72      6.13 o 
  -8   1   1       69.76       45.23     10.22 o 
  -7   1   1       67.82       65.20     10.29 o 
  -6   1   1        2.25        0.00      3.61 o 
  -5   1   1      135.42      183.66     13.76 o 
  -3   1   1     5145.58     5680.15    254.79 o 
  -2   1   1    21916.29    24657.36   1090.88 o 
  -1   1   1     1250.75     1299.60     41.69 o 
   1   1   1     5446.42     5682.60    251.17 o 
   2   1   1      331.97      348.73     12.44 o 
   3   1   1      377.28      374.34     14.01 o 
   4   1   1       95.02      127.19      6.92 o 
   5   1   1      297.16      426.80     25.41 o 
   6   1   1       82.47      105.32     12.06 o 
   7   1   1        0.15        6.74      6.61 o 
   8   1   1       65.63       53.21     11.38 o 
  -8   2   1       10.44       14.58      7.63 o 
  -7   2   1        4.17        0.00      4.50 o 
  -6   2   1      101.43      146.19     13.56 o 
  -5   2   1      223.07      262.82     19.21 o 
  -4   2   1      795.90      848.22     44.08 o 
  -3   2   1     1520.35     1898.29     89.04 o 
  -2   2   1    11466.72    11864.21    527.35 o 
  -1   2   1        6.46        7.20      1.21 o 
   0   2   1       17.00       23.27      1.83 o 
   1   2   1     8426.53     9027.71    398.80 o 
   2   2   1       97.50      200.35     12.19 o 
   3   2   1     4640.40     4591.28    145.04 o 
   4   2   1      255.09      283.40     11.60 o 
   5   2   1      165.77      109.41     11.58 o 
   6   2   1      113.27      118.47     13.35 o 
   7   2   1       19.46       42.51      9.81 o 
   8   2   1       88.31      126.58     16.08 o 
  -7   3   1      192.04      182.44     16.62 o 
  -5   3   1      333.63      410.11     26.70 o 
  -4   3   1     6815.80     7009.46    316.91 o 
  -3   3   1      205.70      190.34     14.10 o 
  -2   3   1      140.58      110.56      5.99 o 
  -1   3   1     5104.34     5241.57    165.20 o 
   0   3   1      419.35      459.30     47.99 o 
   1   3   1     4932.66     4873.08    217.86 o 
   2   3   1     1052.26      987.67     47.62 o 
   3   3   1      229.32      226.92     15.19 o 
   4   3   1      615.76      750.59     39.51 o 
   5   3   1        6.19       35.02      7.70 o 
   6   3   1        4.63       11.92      7.08 o 
   7   3   1        3.97        0.00      6.47 o 
  -8   4   1        6.36        6.27      6.95 o 
  -7   4   1       92.32       88.43     12.26 o 
  -6   4   1      465.91      439.20     29.84 o 
  -5   4   1        0.56        0.00      4.97 o 
  -4   4   1      128.78      177.74     15.26 o 
  -3   4   1      784.60      865.42     31.11 o 
  -2   4   1    10434.39    10272.89    322.90 o 
  -1   4   1     8614.13     8470.36    266.07 o 
   0   4   1      550.52      596.57     23.23 o 
   1   4   1     9335.51     9369.50    294.18 o 
   2   4   1     2971.56     3067.37    139.86 o 
   3   4   1       27.90       33.59      6.34 o 
   4   4   1      172.12      162.00     14.03 o 
   5   4   1       28.11       16.42      6.47 o 
   6   4   1       35.53       60.63     10.76 o 
   7   4   1        1.80       11.31      7.36 o 
  -8   5   1       33.35       17.51      8.04 o 
  -6   5   1      207.52      260.78     22.34 o 
  -5   5   1       24.04       17.30      6.74 o 
  -4   5   1     1603.66     1699.84     84.81 o 
  -3   5   1     1316.69     1365.06     36.70 o 
  -2   5   1        9.03       17.27      4.73 o 
  -1   5   1     1777.32     1880.00     62.14 o 
   0   5   1      625.83      479.24     18.48 o 
   1   5   1       83.02       60.84      4.33 o 
   2   5   1     1292.39     1287.07     63.02 o 
   3   5   1      252.34      189.59     14.92 o 
   4   5   1      430.62      458.14     27.86 o 
   6   5   1      180.93      159.62     17.10 o 
   7   5   1        2.33        0.20      7.43 o 
  -8   6   1       41.87       26.09      9.54 o 
  -7   6   1        5.36       19.42      9.40 o 
  -6   6   1      202.65      187.48     19.42 o 
  -5   6   1        0.03        0.00      4.63 o 
  -4   6   1     1084.67     1067.92     57.70 o 
  -3   6   1      690.40      755.74     28.81 o 
  -2   6   1      741.31      671.65     25.75 o 
  -1   6   1     3378.00     3131.27    101.74 o 
   0   6   1      143.02      121.66     19.18 o 
   1   6   1      512.23      480.93     18.76 o 
   2   6   1       77.11       66.63      9.47 o 
   3   6   1      116.57      161.18     14.51 o 
   4   6   1        1.77        0.27      5.25 o 
   5   6   1       52.62       75.89     11.79 o 
   6   6   1       65.44      120.72     15.26 o 
   7   6   1        0.22        0.00      6.74 o 
  -8   7   1        4.60        0.00      6.13 o 
  -7   7   1       19.01       14.58      9.54 o 
  -6   7   1       21.21        7.90      7.77 o 
  -5   7   1       21.22       26.50      8.72 o 
  -4   7   1       14.78       15.13      4.21 o 
  -3   7   1      369.93      359.89     17.44 o 
  -2   7   1       81.52       57.97      5.76 o 
  -1   7   1     2018.35     1904.76     64.38 o 
   0   7   1        9.36        1.41      2.21 o 
   1   7   1     2368.03     2190.62     72.81 o 
   2   7   1     2510.28     2038.76     98.85 o 
   3   7   1       29.97       18.46      6.95 o 
   4   7   1       10.08       19.48      7.49 o 
   5   7   1       27.06        4.63      7.02 o 
   6   7   1        4.16        2.11      7.56 o 
  -7   8   1       43.53       66.49     15.19 o 
  -6   8   1       66.46       82.70     15.12 o 
  -5   8   1       13.37       10.97      7.36 o 
  -4   8   1      131.11      144.53     10.73 o 
  -3   8   1      290.29      367.26     17.59 o 
  -2   8   1      106.11       97.52      8.82 o 
  -1   8   1     1602.74     1514.27     52.84 o 
   0   8   1     1407.79     1191.89     86.35 o 
   1   8   1      120.40      108.25     13.42 o 
   2   8   1       52.55       45.92      9.67 o 
   3   8   1        0.00       22.28      7.77 o 
   4   8   1      353.17      294.77     23.37 o 
   5   8   1       19.04       34.40     10.56 o 
   6   8   1       49.44       27.25      9.95 o 
  -7   9   1       14.82       10.83      9.81 o 
  -6   9   1        5.64       10.42      9.40 o 
  -5   9   1       13.11        8.52      7.70 o 
  -4   9   1      388.47      370.53     18.94 o 
  -3   9   1     1221.71     1285.51     47.50 o 
  -2   9   1       13.89       22.38      4.67 o 
  -1   9   1     1205.74     1185.48     43.30 o 
   0   9   1       88.43       81.20      7.45 o 
   1   9   1      320.05      335.24     24.93 o 
   2   9   1      521.79      428.30     29.84 o 
   3   9   1       50.47       75.14     12.47 o 
   4   9   1        1.03        3.34      7.56 o 
   5   9   1        0.06        0.00      7.22 o 
  -6  10   1       51.39       61.58     14.24 o 
  -5  10   1       77.30       91.70     10.01 o 
  -4  10   1        0.09        0.00      3.96 o 
  -3  10   1       21.37       23.22      5.55 o 
  -2  10   1       15.98       14.84      4.53 o 
  -1  10   1      329.91      318.89     20.47 o 
   0  10   1      980.03     1058.31     57.77 o 
   1  10   1       38.65       56.20     11.04 o 
   2  10   1      218.33      172.35     18.46 o 
   3  10   1       24.15       29.91     10.76 o 
   4  10   1       92.42       65.40     13.90 o 
   5  10   1       14.11       18.39     10.63 o 
  -6  11   1       22.43       22.28     10.70 o 
  -5  11   1       10.60       10.88      5.85 o 
  -4  11   1      226.41      218.06     30.32 o 
  -3  11   1      977.90      942.38     77.97 o 
  -2  11   1      245.45      227.93     23.81 o 
  -1  11   1      174.30      191.72     12.68 o 
   0  11   1      116.28      126.23     15.67 o 
   1  11   1        4.50        0.00      6.88 o 
   2  11   1        0.91        8.58      7.83 o 
   3  11   1       47.40       44.28     12.06 o 
   4  11   1       25.45       18.80     10.76 o 
  -5  12   1       62.25       68.57      9.77 o 
  -4  12   1        5.94        3.70      4.60 o 
  -3  12   1      108.54       95.03     10.16 o 
  -2  12   1      139.24      155.24     12.35 o 
  -1  12   1      307.55      394.37     28.95 o 
   0  12   1      286.26      335.38     26.70 o 
   1  12   1        0.31        0.00      7.02 o 
   2  12   1       57.49       56.48     12.60 o 
   3  12   1        1.12        0.00      7.97 o 
  -4  13   1       13.51       15.94      6.50 o 
  -3  13   1       66.11       57.02      8.76 o 
  -2  13   1       40.93       34.68     10.76 o 
  -1  13   1        2.06        3.88      7.29 o 
   0  13   1       16.03       17.98      9.20 o 
   1  13   1        0.44        3.61      7.97 o 
   2  13   1       77.86       58.86     13.35 o 
  -2  14   1       59.13       79.09     14.44 o 
  -1  14   1       73.10       65.81     13.42 o 
   0  14   1      181.34      224.88     22.07 o 
  -1 -14   2      135.98      163.70     19.21 o 
   0 -14   2      238.96      343.07     27.52 o 
   1 -14   2        1.22        0.00      7.63 o 
   2 -14   2       34.37       41.71      7.77 o 
   3 -14   2        5.74       14.99      9.47 o 
  -3 -13   2       37.27       19.01     10.83 o 
  -2 -13   2       25.78       31.95     10.97 o 
  -1 -13   2       25.12       19.07      9.20 o 
   0 -13   2        0.01        8.65      7.56 o 
   1 -13   2      474.54      548.47     36.11 o 
   2 -13   2      651.87      699.08     30.71 o 
   3 -13   2      178.65      161.49     15.06 o 
   4 -13   2        1.39        0.00      7.63 o 
  -4 -12   2       17.72        4.97      9.40 o 
  -3 -12   2       18.43        8.17      9.40 o 
  -2 -12   2        3.40        0.00      7.29 o 
  -1 -12   2      595.71      553.99     36.99 o 
   0 -12   2      753.19      903.33     51.71 o 
   1 -12   2      359.61      393.38     19.97 o 
   2 -12   2        6.34        6.65      4.67 o 
   3 -12   2       44.19       60.37      8.33 o 
   4 -12   2      346.48      352.54     29.77 o 
   5 -12   2      122.95      134.68     19.35 o 
  -4 -11   2      309.75      347.30     29.09 o 
  -3 -11   2      689.02      597.86     39.65 o 
  -2 -11   2      280.41      268.55     23.43 o 
  -1 -11   2        0.36        0.00      7.02 o 
   0 -11   2        1.15        0.00      3.84 o 
   1 -11   2      245.62      260.02     16.79 o 
   2 -11   2      961.34      876.81     67.10 o 
   3 -11   2      614.90      614.05     27.25 o 
   4 -11   2       89.73       84.09      9.49 o 
   5 -11   2        0.36        0.27      7.15 o 
   6 -11   2        9.47        6.95      8.79 o 
  -5 -10   2      185.12      151.30     19.21 o 
  -4 -10   2      421.39      358.95     28.07 o 
  -3 -10   2      164.69      119.29     15.67 o 
  -2 -10   2       43.22       35.70      9.88 o 
  -1 -10   2      826.93      687.72     41.15 o 
   0 -10   2     2495.26     2518.20    204.37 o 
   1 -10   2        3.19        3.42      3.74 o 
   2 -10   2      263.73      257.40     31.47 o 
   3 -10   2        1.12        0.59      3.56 o 
   4 -10   2      398.85      473.81     34.40 o 
   5 -10   2      290.43      286.67     26.57 o 
   6 -10   2      205.14      238.23     25.34 o 
  -6  -9   2       17.57        6.54      9.33 o 
  -5  -9   2      104.43      127.46     16.69 o 
  -4  -9   2      494.46      586.96     37.20 o 
  -3  -9   2      843.65      833.64     47.35 o 
  -2  -9   2     1014.72      855.44     47.82 o 
  -1  -9   2      592.19      626.82     39.85 o 
   0  -9   2      126.63      138.59      9.93 o 
   1  -9   2       11.28       23.09      4.72 o 
   2  -9   2     1769.21     1591.20     63.36 o 
   3  -9   2     1327.77     1277.17     57.33 o 
   4  -9   2      521.71      475.92     34.06 o 
   5  -9   2       33.76       42.85     11.38 o 
   6  -9   2      324.44      335.38     30.04 o 
   7  -9   2      176.00      159.00     22.21 o 
  -6  -8   2       64.22       92.17     15.06 o 
  -5  -8   2      245.31      231.15     21.05 o 
  -4  -8   2      319.88      239.59     19.96 o 
  -3  -8   2        4.86        6.27      5.72 o 
  -2  -8   2      135.51      135.64     13.83 o 
  -1  -8   2     2898.01     2478.88     82.32 o 
   0  -8   2     6124.68     5804.46    186.21 o 
   1  -8   2      838.45      742.09     28.63 o 
   2  -8   2      382.83      353.35     16.39 o 
   3  -8   2        0.07        0.00      1.77 o 
   4  -8   2      379.07      373.13     18.18 o 
   5  -8   2      346.45      308.13     26.70 o 
   6  -8   2      437.96      542.95     39.65 o 
   7  -8   2      122.19      170.31     22.41 o 
  -7  -7   2       38.54       16.35     10.01 o 
  -6  -7   2       58.00       31.27     10.22 o 
  -5  -7   2      120.63      141.56     16.42 o 
  -4  -7   2        4.72       24.12      7.70 o 
  -3  -7   2      561.75      589.14     33.99 o 
  -2  -7   2     2422.32     2257.79     95.51 o 
  -1  -7   2     1275.99     1242.22     43.04 o 
   0  -7   2       53.20       61.05      5.81 o 
   1  -7   2        0.94        1.83      2.36 o 
   3  -7   2     3216.36     2998.49     99.09 o 
   4  -7   2      114.38      111.93     14.92 o 
   5  -7   2      165.89      185.64     19.55 o 
   6  -7   2       72.36       68.67     13.83 o 
   7  -7   2       69.51       61.38     14.44 o 
  -7  -6   2       40.33       74.19     13.97 o 
  -6  -6   2      106.92      210.30     20.51 o 
  -5  -6   2     1126.94     1257.99     65.81 o 
  -4  -6   2       23.17       11.65      6.20 o 
  -3  -6   2       12.27       18.87      5.79 o 
  -2  -6   2      250.15      254.11     14.34 o 
  -1  -6   2     1404.54     1145.26     39.21 o 
   0  -6   2    11882.61    10495.38    349.61 o 
   1  -6   2    12029.02    11323.04    443.29 o 
   3  -6   2       77.13      104.51      5.03 o 
   4  -6   2      196.71      179.03     17.78 o 
   5  -6   2      637.66      647.93     41.28 o 
   6  -6   2      141.18      184.75     19.76 o 
   7  -6   2       12.08       22.21      9.47 o 
   8  -6   2       62.62       72.21     15.06 o 
  -7  -5   2       70.06       43.94     11.51 o 
  -6  -5   2      382.99      309.35     24.73 o 
  -5  -5   2      348.72      315.89     23.50 o 
  -4  -5   2      154.65      262.62     19.62 o 
  -3  -5   2     1874.19     1863.70     61.01 o 
  -2  -5   2    12249.77    12021.38    376.41 o 
  -1  -5   2      577.22      670.12     30.04 o 
   0  -5   2      162.07      165.99     10.93 o 
   2  -5   2     3784.13     3712.76    119.23 o 
   3  -5   2     4855.50     5091.66    211.22 o 
   4  -5   2     1288.03     1295.91     43.96 o 
   5  -5   2       74.68      131.68      9.38 o 
   6  -5   2      229.10      281.22     24.18 o 
   7  -5   2       26.06        5.65      7.49 o 
  -8  -4   2        2.83        9.33      8.72 o 
  -7  -4   2       55.04       58.93     12.06 o 
  -6  -4   2      573.17      799.10     45.98 o 
  -5  -4   2      982.29     1157.57     60.15 o 
  -4  -4   2     2943.64     2901.55    134.95 o 
  -3  -4   2     1352.51     1448.50     80.69 o 
  -2  -4   2      109.11      130.19      6.20 o 
  -1  -4   2        0.56       13.45      6.30 o 
   0  -4   2     3171.76     2697.81    125.38 o 
   1  -4   2    11042.58    11338.60    282.02 o 
   2  -4   2     1055.98     1000.75     46.60 o 
   3  -4   2      203.30      195.39      9.33 o 
   4  -4   2      996.77     1289.37     43.83 o 
   5  -4   2     1900.18     2140.82     70.33 o 
   6  -4   2     1057.55     1306.78     46.25 o 
   7  -4   2       67.07      144.22     17.03 o 
  -8  -3   2        7.18       11.58      8.79 o 
  -7  -3   2      148.48      144.63     16.76 o 
  -6  -3   2      561.97      451.05     29.57 o 
  -5  -3   2      269.70      252.88     19.14 o 
  -4  -3   2       57.22       62.62      8.65 o 
  -3  -3   2     7923.12     9244.07    387.76 o 
  -2  -3   2     9607.07    10500.08    328.36 o 
  -1  -3   2     2769.36     3209.28    101.47 o 
   0  -3   2      239.69      263.71     13.97 o 
   1  -3   2     2509.47     2620.72     71.91 o 
   3  -3   2     4224.79     5700.56    174.81 o 
   4  -3   2     4533.39     6112.07    188.32 o 
   5  -3   2     1311.95     1672.39     56.25 o 
   6  -3   2      434.94      497.50     21.66 o 
   7  -3   2       74.66       75.41     11.04 o 
   8  -3   2      139.98      118.40     14.78 o 
  -8  -2   2       20.67        7.08      7.83 o 
  -7  -2   2      196.13      226.79     20.30 o 
  -6  -2   2       27.20       72.48     10.83 o 
  -5  -2   2       92.82      149.91      8.54 o 
  -4  -2   2     1223.38     1277.17     43.20 o 
  -3  -2   2     2652.88     2937.75     94.07 o 
  -2  -2   2     1450.17     1424.93     46.17 o 
  -1  -2   2     2016.63     2426.71     76.86 o 
   0  -2   2    11943.45    12936.00    403.86 o 
   1  -2   2    18833.50    18084.39    450.07 o 
   2  -2   2     1466.41     2145.56     99.70 o 
   3  -2   2       12.07       14.04      7.02 o 
   4  -2   2      241.50      225.08     17.03 o 
   5  -2   2      883.29        0.20      1.98 o 
   6  -2   2      753.85      704.90     40.13 o 
   8  -2   2      150.17      142.24     16.35 o 
  -8  -1   2       12.47       38.90     10.49 o 
  -7  -1   2      386.37      410.38     28.00 o 
  -6  -1   2       64.13      105.46     12.47 o 
  -5  -1   2       81.18      150.17      8.59 o 
  -4  -1   2      176.51      175.93      8.85 o 
  -3  -1   2        6.92        2.72      1.98 o 
  -2  -1   2     9558.33     9702.89    430.21 o 
  -1  -1   2    29272.64    31036.66   1374.61 o 
   0  -1   2     4228.17     4797.22    204.71 o 
   2  -1   2     1095.19     1058.72     47.01 o 
   3  -1   2     4687.52     5127.93    231.96 o 
   4  -1   2     2277.23     2172.96     83.49 o 
   5  -1   2      447.53      614.83     23.68 o 
   6  -1   2       44.19       42.92      7.70 o 
  -8   0   2       34.55       38.90      9.88 o 
  -7   0   2      199.72      143.13     15.06 o 
  -6   0   2       32.70        8.40      3.55 o 
  -5   0   2      173.06      259.96     16.83 o 
  -4   0   2     2078.92     1945.56     90.40 o 
  -3   0   2     3845.88     4433.88    199.20 o 
  -2   0   2      855.82      843.45     39.78 o 
  -1   0   2     4529.30     4826.34    214.73 o 
   0   0   2     2171.67     2584.87     64.77 o 
   1   0   2    26960.45    25426.56    876.07 o 
   2   0   2     5293.08     4904.52    154.45 o 
   3   0   2      295.50      321.98     16.38 o 
   4   0   2       38.97       28.76      3.64 o 
   5   0   2        2.24        8.68      3.06 o 
   6   0   2        8.29       16.76      6.27 o 
   7   0   2      224.28      264.80     20.57 o 
  -8   1   2       65.84       82.70     12.40 o 
  -6   1   2      360.09      232.17     17.03 o 
  -5   1   2      518.07      445.67     25.89 o 
  -4   1   2      165.91      159.68     11.99 o 
  -3   1   2      121.85      101.10      8.38 o 
  -2   1   2      241.66      325.23     17.51 o 
  -1   1   2    15811.27    15947.42    519.45 o 
   2   1   2      176.00      168.74      7.10 o 
   3   1   2     2334.36     2244.02     72.33 o 
   4   1   2     1123.16     1183.49     40.02 o 
   5   1   2       25.34       67.10      8.52 o 
   6   1   2       13.60       36.04      7.90 o 
   7   1   2      118.68      127.60     14.44 o 
  -7   2   2       39.15       24.05      6.88 o 
  -6   2   2      108.89      125.62     12.67 o 
  -5   2   2     1549.94     1847.87     88.83 o 
  -4   2   2     1782.45     1576.13     75.75 o 
  -1   2   2      860.91      872.44     28.99 o 
   0   2   2        9.65        7.08      1.54 o 
   1   2   2     4246.47     4492.75    141.60 o 
   2   2   2     2036.58     2092.30     95.44 o 
   3   2   2     3251.33     3641.55    115.53 o 
   4   2   2      152.43      152.39     12.33 o 
   5   2   2      114.29       74.39      9.54 o 
   6   2   2      356.42      300.63     21.66 o 
   7   2   2       65.23       71.87     11.58 o 
  -7   3   2       15.47       28.61      8.17 o 
  -6   3   2      151.53      139.79     13.76 o 
  -5   3   2     1028.02      773.89     42.10 o 
  -4   3   2        6.03        8.99      5.11 o 
  -3   3   2       22.08       25.96      5.25 o 
  -2   3   2     2545.20     2266.38    110.05 o 
  -1   3   2     8082.93     8209.93    204.94 o 
   0   3   2       12.04       12.15      4.31 o 
   1   3   2     2549.70     2458.27    151.34 o 
   2   3   2       36.12       33.24      5.18 o 
   3   3   2     1137.56     1143.54     55.59 o 
   4   3   2     1719.84     1527.69     73.51 o 
   5   3   2      167.14      248.45     18.33 o 
   6   3   2      313.57      390.28     26.09 o 
   7   3   2      103.38      117.45     14.44 o 
  -8   4   2        4.04        7.70      6.61 o 
  -7   4   2       23.43       28.34      8.38 o 
  -6   4   2        3.77        0.00      3.20 o 
  -5   4   2       69.28      107.23     12.74 o 
  -4   4   2     1950.56     2033.99     98.30 o 
  -3   4   2     2258.35     2475.36    164.15 o 
  -2   4   2       65.38       91.89      6.07 o 
  -1   4   2      756.10      738.51     19.97 o 
   0   4   2      459.57      389.80     29.80 o 
   1   4   2      362.78      365.60     13.79 o 
   2   4   2     4008.29     3779.41    171.74 o 
   3   4   2      234.22      261.87     17.44 o 
   4   4   2        0.62        4.70      4.63 o 
   5   4   2      242.12      187.61     16.21 o 
   6   4   2      272.58      199.40     18.12 o 
   7   4   2      151.20      146.06     17.17 o 
  -8   5   2        5.50       10.29      7.70 o 
  -7   5   2        0.72        2.11      5.93 o 
  -5   5   2       38.44       49.32      9.61 o 
  -4   5   2       91.29       86.18     11.17 o 
  -3   5   2      666.94      631.19     25.21 o 
  -2   5   2     1043.11      922.49     32.89 o 
  -1   5   2    14904.75    15344.46    382.45 o 
   0   5   2     2558.69     2116.95     69.45 o 
   1   5   2       74.60      105.52     12.47 o 
   2   5   2       31.16       28.34      6.40 o 
   3   5   2       87.19       67.85      9.06 o 
   4   5   2        7.33       11.72      5.93 o 
   5   5   2      754.69      828.39     45.71 o 
   6   5   2        8.08       42.78      9.88 o 
   7   5   2       25.14       26.09      9.47 o 
  -8   6   2       63.72       41.49     10.97 o 
  -7   6   2        0.58        6.74      6.81 o 
  -6   6   2       10.97        1.77      6.13 o 
  -5   6   2       23.62       20.71      7.56 o 
  -4   6   2       56.81       52.57      6.06 o 
  -3   6   2     1816.85     1824.13     62.29 o 
  -2   6   2     1978.09     2022.73     67.72 o 
  -1   6   2     1025.39     1067.32     37.60 o 
   0   6   2      381.06      396.59     16.38 o 
   1   6   2     2387.40     2470.11    114.93 o 
   2   6   2     1899.29     1659.99     81.54 o 
   3   6   2      263.24      276.52     20.10 o 
   4   6   2      307.75      214.25     18.05 o 
   5   6   2       24.22        8.38      7.08 o 
   6   6   2        0.31        1.43      6.88 o 
  -8   7   2       27.50       14.78      8.04 o 
  -6   7   2      494.32      617.89     41.35 o 
  -5   7   2      139.96      143.47     16.35 o 
  -4   7   2      132.51      117.38     15.87 o 
  -3   7   2      629.50      661.79     26.50 o 
  -2   7   2       15.47        8.24      2.99 o 
  -1   7   2     2234.23     2203.70     73.73 o 
   0   7   2     3486.77     3337.43    118.37 o 
   1   7   2     1122.36     1074.09     52.63 o 
   2   7   2       31.16       21.53      7.77 o 
   3   7   2       39.52       55.25     10.08 o 
   4   7   2        2.14        0.00      5.59 o 
   5   7   2       35.27       41.49     10.15 o 
   6   7   2        0.39        0.00      6.81 o 
  -6   8   2      108.94      100.35     16.15 o 
  -5   8   2        1.00        5.86      6.47 o 
  -4   8   2      235.06      220.83     13.52 o 
  -3   8   2     2041.79     2115.05     72.82 o 
  -2   8   2     1096.42     1110.81     40.82 o 
  -1   8   2      453.17      427.88     18.78 o 
   0   8   2     1330.20     1329.40     47.08 o 
   1   8   2      451.03      504.60     32.70 o 
   2   8   2      479.64      380.54     27.25 o 
   3   8   2       17.07       21.32      8.24 o 
   4   8   2      102.62      147.42     16.83 o 
   5   8   2        6.02        4.36      7.08 o 
   6   8   2        1.67        0.00      7.43 o 
  -6   9   2      193.20      263.98     25.68 o 
  -5   9   2      379.44      418.49     31.95 o 
  -4   9   2      183.22      241.50     20.98 o 
  -3   9   2       57.62       54.67      6.99 o 
  -2   9   2      387.64      400.03     21.77 o 
  -1   9   2       65.23       53.13      6.57 o 
   0   9   2     1259.16     1341.98     84.17 o 
   1   9   2        2.42        3.13      6.34 o 
   2   9   2       56.26       48.78     10.70 o 
   3   9   2        4.57       23.23      9.13 o 
   4   9   2      324.78      245.93     22.89 o 
   5   9   2       87.83       91.08     15.19 o 
  -6  10   2        5.07        4.02      7.70 o 
  -5  10   2       37.58       30.63      8.21 o 
  -4  10   2       81.86       70.98     12.81 o 
  -3  10   2      653.25      699.36     29.91 o 
  -2  10   2      466.10      497.58     36.11 o 
  -1  10   2      208.45      226.20     13.15 o 
   0  10   2       42.41       49.19     10.22 o 
   1  10   2       91.53       92.92     13.49 o 
   2  10   2      314.05      294.23     24.93 o 
   3  10   2      266.57      228.69     22.41 o 
   4  10   2      126.84      143.81     18.67 o 
  -6  11   2        2.38        0.00      6.74 o 
  -5  11   2       48.82       64.58     15.84 o 
  -4  11   2      191.74      218.46     15.18 o 
  -3  11   2       70.69       53.26     15.87 o 
  -2  11   2       23.56       24.99      5.65 o 
  -1  11   2      196.27      215.89     20.03 o 
   0  11   2     1261.15     1437.49     75.62 o 
   1  11   2      233.05      296.34     24.73 o 
   2  11   2       32.19       20.16      9.33 o 
   3  11   2        1.41        0.00      7.29 o 
   4  11   2        6.63        7.43      9.61 o 
  -5  12   2       44.66       56.33      9.45 o 
  -4  12   2        9.58        2.88      5.08 o 
  -3  12   2      180.74      164.93     13.05 o 
  -2  12   2      897.99      963.63     39.02 o 
  -1  12   2      171.19      159.14     17.98 o 
   0  12   2        5.31       18.60      9.33 o 
   1  12   2       24.76       13.28      8.86 o 
   2  12   2       10.35       12.19      8.86 o 
   3  12   2       23.40       34.54     11.65 o 
  -4  13   2      171.63      203.14     28.00 o 
  -3  13   2        7.20        0.92      5.13 o 
  -2  13   2       86.58      108.52     16.01 o 
  -1  13   2       25.58       39.24     11.51 o 
   0  13   2      241.91      313.03     26.36 o 
   1  13   2      115.53      106.68     15.94 o 
   2  13   2        1.72        5.25      8.86 o 
  -2  14   2      108.77      145.38     19.07 o 
  -1  14   2       93.01      118.47     16.96 o 
  -1 -14   3       25.63       23.03     10.22 o 
   0 -14   3       88.70       98.44     15.12 o 
   1 -14   3       10.02        9.61      8.11 o 
   2 -14   3      105.20      120.54     11.61 o 
   3 -14   3        0.26        5.31      8.17 o 
  -3 -13   3        8.54        5.72      9.20 o 
  -2 -13   3       74.95       55.86     12.60 o 
  -1 -13   3        1.54        4.02      7.29 o 
   0 -13   3      209.00      256.22     22.62 o 
   1 -13   3       21.24       26.26      9.06 o 
   2 -13   3      204.78      219.81     15.02 o 
   3 -13   3      203.70      185.30     20.91 o 
   4 -13   3        1.85        0.00      6.81 o 
  -4 -12   3        2.50        9.13      9.81 o 
  -3 -12   3       79.47       67.92     13.49 o 
  -2 -12   3        0.51        2.86      7.70 o 
  -1 -12   3      323.21      268.48     23.37 o 
   0 -12   3      239.12      268.75     23.03 o 
   1 -12   3      227.32      267.09     17.47 o 
   2 -12   3       86.27       81.84      9.09 o 
   3 -12   3      126.54      122.15     16.89 o 
   4 -12   3        0.27        2.32      8.24 o 
   5 -12   3       75.82       97.62     17.30 o 
  -4 -11   3       93.90       70.51     14.37 o 
  -3 -11   3      113.15       85.56     15.06 o 
  -2 -11   3      348.90      269.02     23.78 o 
  -1 -11   3       83.62       91.70     13.28 o 
   0 -11   3      346.32      369.61     18.44 o 
   1 -11   3        4.67        6.11      4.26 o 
   2 -11   3      498.03      458.63     24.66 o 
   4 -11   3        4.92        8.11      7.56 o 
   5 -11   3       26.13       25.55     11.24 o 
   6 -11   3        0.16        0.00      8.04 o 
  -5 -10   3       18.02       15.19      9.88 o 
  -4 -10   3        1.40        8.58      9.06 o 
  -3 -10   3       21.67       34.33     10.29 o 
  -2 -10   3       51.85       44.89      9.95 o 
  -1 -10   3       35.08       23.64      8.45 o 
   0 -10   3     1191.10     1182.06     43.68 o 
   1 -10   3     1392.16     1396.79     50.34 o 
   2 -10   3        3.67        0.00      2.77 o 
   3 -10   3      549.67      535.24     44.18 o 
   4 -10   3       17.36       14.65      8.72 o 
   5 -10   3        6.98       13.56      8.86 o 
   6 -10   3       11.92       13.22     10.49 o 
  -6  -9   3       58.43       48.64     12.81 o 
  -5  -9   3        2.98        5.93      8.45 o 
  -4  -9   3       43.90       20.98      9.13 o 
  -3  -9   3       95.78      105.05     13.42 o 
  -2  -9   3      631.85      573.27     34.95 o 
  -1  -9   3       76.31       59.88     10.63 o 
   0  -9   3     1279.60     1111.39     40.85 o 
   1  -9   3      594.08      608.02     38.97 o 
   2  -9   3       75.24       74.73     11.24 o 
   3  -9   3      324.27      333.01     22.99 o 
   4  -9   3      232.62      244.50     23.03 o 
   5  -9   3        0.23        1.09      7.36 o 
   6  -9   3        1.89        3.41      8.52 o 
   7  -9   3        0.31        0.00      6.88 o 
  -6  -8   3       59.59      121.33     17.10 o 
  -5  -8   3        4.40        0.00      7.49 o 
  -4  -8   3       94.30       73.98     11.58 o 
  -3  -8   3        6.02        6.40      5.52 o 
  -2  -8   3     1241.62     1136.79     58.38 o 
  -1  -8   3     1905.51     1896.45     81.78 o 
   0  -8   3      316.48      294.53     14.45 o 
   1  -8   3     1111.44     1000.82     36.72 o 
   2  -8   3       80.37       55.45      5.73 o 
   3  -8   3      249.02      226.70     24.18 o 
   4  -8   3      227.92      240.63     13.80 o 
   5  -8   3      219.75      237.96     23.57 o 
   6  -8   3       87.11       97.83     17.03 o 
   7  -8   3       10.99       36.65     13.15 o 
  -7  -7   3        0.03        0.00      8.11 o 
  -6  -7   3        1.87        0.00      6.95 o 
  -5  -7   3      300.20      398.32     28.34 o 
  -4  -7   3        5.93        4.97      6.20 o 
  -3  -7   3      143.95      183.25     15.80 o 
  -2  -7   3      173.03      182.46      9.35 o 
  -1  -7   3       47.19       67.13      7.70 o 
   0  -7   3      418.63      340.91     16.49 o 
   1  -7   3     1641.07     1568.97     76.91 o 
   2  -7   3        0.08       22.44     10.32 o 
   3  -7   3     1016.88     1136.76     49.53 o 
   4  -7   3      920.69      945.98     54.64 o 
   5  -7   3      127.49      171.06     18.94 o 
   6  -7   3        1.17        7.70      7.49 o 
   7  -7   3        2.57        0.00      7.02 o 
  -7  -6   3       13.34       13.76      8.92 o 
  -6  -6   3      209.31      163.02     18.33 o 
  -5  -6   3       52.91       36.92      9.95 o 
  -4  -6   3      132.77      124.94     13.83 o 
  -3  -6   3       15.05       11.31      5.25 o 
  -2  -6   3     2439.43     2389.49     77.69 o 
  -1  -6   3        4.17        5.74      2.59 o 
   0  -6   3     1607.91     1298.55     44.38 o 
   1  -6   3     2886.53     2647.32    102.29 o 
   2  -6   3       89.39      130.60      6.36 o 
   3  -6   3      330.78      320.60     18.23 o 
   4  -6   3      167.14      237.30     24.01 o 
   5  -6   3       80.98       52.25     11.38 o 
   6  -6   3        0.11        0.00      5.93 o 
   7  -6   3       40.89       70.65     14.24 o 
  -7  -5   3       11.02       11.10      8.58 o 
  -6  -5   3      343.04      468.76     32.29 o 
  -5  -5   3      109.52      218.47     19.48 o 
  -4  -5   3      541.63      534.10     31.88 o 
  -3  -5   3       71.67       88.16      5.81 o 
  -2  -5   3     1798.40     1602.73     52.73 o 
  -1  -5   3     7136.13     7736.60    243.26 o 
   0  -5   3        8.04        6.13      1.78 o 
   1  -5   3     2568.27     2331.66     75.88 o 
   2  -5   3     2087.62     2071.12     68.14 o 
   3  -5   3      370.50      360.72     24.66 o 
   4  -5   3       37.18       39.99      4.85 o 
   5  -5   3       67.06       48.57      6.12 o 
   6  -5   3       18.83       23.09      8.79 o 
   7  -5   3       58.12       55.04     12.60 o 
  -8  -4   3        0.59        4.50      8.52 o 
  -7  -4   3       13.89       14.78      8.79 o 
  -6  -4   3       99.36       69.01     12.06 o 
  -5  -4   3        5.60       28.61      8.24 o 
  -4  -4   3      115.65      130.04      7.86 o 
  -3  -4   3       94.48      125.19      6.90 o 
  -2  -4   3     5594.93     5961.96    187.94 o 
  -1  -4   3      582.92      645.25     22.25 o 
   0  -4   3      118.77      115.92      6.85 o 
   1  -4   3     3046.65     2981.41     75.53 o 
   2  -4   3       76.17       68.55      6.88 o 
   3  -4   3      519.04      577.56     33.93 o 
   4  -4   3     1199.62     1603.28     53.39 o 
   5  -4   3      186.28      352.96     25.61 o 
   6  -4   3       10.74        7.90      4.29 o 
   7  -4   3       42.38       68.43      8.17 o 
  -8  -3   3       10.86       30.25     10.35 o 
  -7  -3   3        5.55       23.91      8.86 o 
  -6  -3   3        8.17       30.45      8.72 o 
  -5  -3   3       32.68        7.29      6.06 o 
  -4  -3   3     1535.41     1813.29     60.16 o 
  -3  -3   3     1666.42     1758.69     57.64 o 
  -2  -3   3      131.47      223.97      9.16 o 
  -1  -3   3     4425.71     4824.86    151.86 o 
   0  -3   3     2235.01     2399.42     76.30 o 
   1  -3   3     4818.43     4817.43    120.88 o 
   2  -3   3     1185.23     1227.19    112.13 o 
   3  -3   3      623.40      946.47     61.21 o 
   4  -3   3      257.77      290.17     13.62 o 
   5  -3   3       34.83       13.44      4.46 o 
   6  -3   3        6.20        0.00      3.61 o 
   7  -3   3        2.04        3.81      6.20 o 
   8  -3   3        0.59        1.63      6.95 o 
  -8  -2   3        6.67        0.00      7.08 o 
  -7  -2   3       41.97       75.07     12.40 o 
  -6  -2   3       46.51       33.79      8.58 o 
  -5  -2   3      554.14      839.81     30.63 o 
  -4  -2   3       46.58       51.48      4.76 o 
  -3  -2   3        5.96        4.19      1.94 o 
  -2  -2   3     5382.02     5424.23    170.91 o 
  -1  -2   3    23972.73    26381.61    822.51 o 
   0  -2   3      247.95      303.91      8.69 o 
   1  -2   3      532.70      554.54     18.55 o 
   3  -2   3      181.71      214.09     10.27 o 
   4  -2   3      352.95      303.43     13.95 o 
   5  -2   3       26.79       55.18      5.52 o 
   6  -2   3       12.63        3.71      3.89 o 
   7  -2   3        3.39        7.43      7.29 o 
   8  -2   3       24.48       22.55      9.26 o 
  -8  -1   3       29.58       14.99      8.86 o 
  -7  -1   3       34.84       17.24      8.11 o 
  -6  -1   3       58.37       42.10      8.86 o 
  -5  -1   3        6.30        1.59      2.54 o 
  -4  -1   3     1122.25     1154.23     55.11 o 
  -3  -1   3     6740.72     7099.04    316.44 o 
  -2  -1   3        1.28        8.31      2.04 o 
  -1  -1   3     4424.34     4699.56    209.35 o 
   0  -1   3     1288.21     1519.39     80.73 o 
   2  -1   3     2066.51     1806.25     78.14 o 
   3  -1   3      434.34      430.30     13.38 o 
   4  -1   3       46.16       31.35      3.39 o 
   5  -1   3      182.35      266.60     12.78 o 
   6  -1   3        3.38        0.00      3.42 o 
   7  -1   3       25.06       40.94     10.15 o 
   8  -1   3       25.92       57.09     12.13 o 
  -8   0   3       86.11      134.00     15.74 o 
  -7   0   3      186.30      257.10     20.64 o 
  -6   0   3      280.16      286.19     18.94 o 
  -5   0   3      409.95      286.19     18.12 o 
  -4   0   3       20.78       22.07      4.43 o 
  -3   0   3      347.13      396.08     21.25 o 
  -2   0   3      207.68      319.98     16.96 o 
  -1   0   3    11236.12    11372.89    503.92 o 
   0   0   3    22735.29    22351.37    810.02 o 
   1   0   3     3472.91     3293.53    103.86 o 
   2   0   3     1944.90     1788.12     46.30 o 
   3   0   3       43.99       55.15      4.44 o 
   4   0   3     1686.38     1653.60     55.19 o 
   5   0   3       30.47        6.47      4.50 o 
   6   0   3       23.14        4.90      5.04 o 
   8   0   3       11.59        9.33      8.04 o 
  -8   1   3       66.81       40.60      9.74 o 
  -7   1   3      158.86       97.62     11.44 o 
  -6   1   3        3.13        0.82      4.16 o 
  -5   1   3       84.94      122.35     11.51 o 
  -4   1   3     1904.27     1945.22     91.42 o 
  -3   1   3      658.57      621.29     31.88 o 
  -2   1   3     1955.94     1794.67     82.63 o 
  -1   1   3     5845.02     5807.63    239.66 o 
   0   1   3     4070.43     3967.69    120.34 o 
   1   1   3      757.08      975.95     43.53 o 
   2   1   3     6859.16     6634.18    166.47 o 
   3   1   3     1953.43     2150.79     69.73 o 
   4   1   3      386.67      393.14     15.65 o 
   5   1   3      170.50      249.88     17.44 o 
   6   1   3       15.45        0.07      4.84 o 
   8   1   3        0.99        2.52      6.88 o 
  -7   2   3        7.78       18.46      6.54 o 
  -6   2   3      132.20      152.94     14.03 o 
  -5   2   3      573.08      475.78     28.34 o 
  -4   2   3        4.37       21.80      5.25 o 
  -3   2   3     2413.86     2415.08    111.86 o 
  -2   2   3      762.17      863.54     42.31 o 
  -1   2   3     7592.99     7542.30    188.05 o 
   1   2   3      993.30     1242.04     55.04 o 
   2   2   3       39.33       62.57      3.77 o 
   3   2   3     1162.48     1151.34     38.38 o 
   4   2   3      939.34      791.88     40.60 o 
   5   2   3      150.96      198.45     15.40 o 
   6   2   3       84.92      144.97     14.24 o 
  -8   3   3        0.99        7.02      6.27 o 
  -7   3   3       36.86       69.28     10.76 o 
  -6   3   3       96.27      130.19     13.35 o 
  -5   3   3        0.58        0.00      4.50 o 
  -4   3   3      487.29      436.68     26.30 o 
  -3   3   3     6656.09     6530.75    294.30 o 
  -2   3   3     1971.76     1906.11     62.54 o 
  -1   3   3      450.82      457.48     12.95 o 
   0   3   3     1742.88     1826.84     47.19 o 
   1   3   3      226.57      159.82      5.78 o 
   2   3   3     4833.39     5028.19    225.97 o 
   3   3   3     1679.21     1702.36     80.39 o 
   4   3   3       51.31       26.16      6.13 o 
   5   3   3       13.83       10.49      5.65 o 
   6   3   3       44.66       24.05      7.43 o 
   7   3   3        0.75        0.34      6.54 o 
  -8   4   3        3.98        0.00      5.59 o 
  -7   4   3       64.40       40.33      9.47 o 
  -6   4   3       67.54       53.68      9.26 o 
  -5   4   3     1198.12     1051.16     55.59 o 
  -4   4   3        8.03       11.38      5.11 o 
  -3   4   3      146.42      117.24      7.42 o 
  -2   4   3       38.23       70.35     12.36 o 
  -1   4   3     9803.57    10411.73    259.89 o 
   0   4   3     4439.72     4376.24    110.71 o 
   1   4   3      424.40      344.38     12.67 o 
   2   4   3     1215.75     1231.35     60.84 o 
   3   4   3      195.11      243.14     17.10 o 
   4   4   3       72.37      142.11     13.15 o 
   5   4   3      174.30      166.16     15.26 o 
   6   4   3       95.31      124.74     14.58 o 
   7   4   3        1.19        8.92      7.70 o 
  -8   5   3        0.79        0.00      5.45 o 
  -7   5   3        1.67        1.63      5.93 o 
  -6   5   3      107.48      136.39     14.71 o 
  -5   5   3       64.72       51.30      9.33 o 
  -3   5   3     1911.12     1796.08     60.92 o 
  -2   5   3     6063.43     6330.95    201.23 o 
  -1   5   3      509.09      567.15     16.36 o 
   0   5   3     4245.41     4231.76    107.44 o 
   1   5   3        4.25        1.46      1.61 o 
   2   5   3      419.23      342.60     22.75 o 
   3   5   3       19.47       37.26      7.43 o 
   4   5   3       14.10        0.41      4.97 o 
   5   5   3        0.80        0.00      5.31 o 
   6   5   3       55.22       50.96     10.83 o 
   7   5   3       21.83       17.64      9.13 o 
  -8   6   3        9.00        3.41      7.29 o 
  -7   6   3       12.01       11.24      7.43 o 
  -6   6   3       88.23       92.31     13.35 o 
  -4   6   3      275.80      277.57     14.42 o 
  -3   6   3      866.64      810.34     30.76 o 
  -2   6   3      689.56      778.67     29.14 o 
  -1   6   3       98.15       99.26      5.39 o 
   0   6   3     1913.98     1870.46     49.54 o 
   1   6   3      595.02      498.74     28.48 o 
   2   6   3        1.72        3.47      5.38 o 
   3   6   3      182.59      195.59     16.89 o 
   4   6   3        4.71       22.82      7.56 o 
   5   6   3      112.93      100.28     13.42 o 
   6   6   3       32.07       29.70      9.81 o 
  -7   7   3       52.88       39.72     10.49 o 
  -6   7   3       20.12        5.79      6.40 o 
  -5   7   3      259.22      292.80     24.12 o 
  -4   7   3      592.37      724.88     53.00 o 
  -3   7   3      571.60      574.82     24.07 o 
  -2   7   3      953.32      927.66     34.49 o 
  -1   7   3      179.28      196.61     10.78 o 
   0   7   3     1115.01     1140.41     32.05 o 
   1   7   3       66.73       81.68     11.72 o 
   2   7   3     1252.36     1030.65     55.73 o 
   3   7   3      523.03      461.88     30.52 o 
   4   7   3       17.42       32.63      9.20 o 
   5   7   3       80.64       87.20     13.49 o 
   6   7   3        9.09       12.47      8.72 o 
  -7   8   3        0.89        0.00      6.47 o 
  -6   8   3       34.66       22.28      8.99 o 
  -5   8   3      113.87      109.82     15.33 o 
  -4   8   3       89.32       94.88      8.91 o 
  -3   8   3      242.73      233.32     16.83 o 
  -2   8   3      993.80     1067.76     39.64 o 
  -1   8   3      527.18      469.21     27.59 o 
   0   8   3     1470.06     1618.13     56.36 o 
   1   8   3     2599.93     2432.92     88.08 o 
   2   8   3       36.11       36.65      9.54 o 
   3   8   3        1.78        0.00      6.54 o 
   4   8   3       10.98        2.93      7.29 o 
   5   8   3       13.03        7.56      8.58 o 
  -7   9   3        1.78        0.00      5.65 o 
  -5   9   3      176.44      152.95     12.63 o 
  -4   9   3       24.30       32.99      9.47 o 
  -3   9   3      267.29      253.85     14.79 o 
  -2   9   3      634.58      619.20     26.16 o 
  -1   9   3       70.25       71.95     10.08 o 
   0   9   3      414.98      476.60     31.34 o 
   1   9   3      141.63      151.44     16.89 o 
   2   9   3       91.98       90.67     13.42 o 
   3   9   3      216.27      126.92     16.55 o 
   4   9   3       37.70       32.56     11.17 o 
   5   9   3       11.36       10.15      9.26 o 
  -5  10   3       25.52       22.97      6.64 o 
  -4  10   3      360.24      413.53     21.52 o 
  -3  10   3       33.94       62.48     10.05 o 
  -2  10   3      681.50      694.90     46.87 o 
  -1  10   3        6.58        2.11      5.38 o 
   0  10   3       14.31       36.04      9.20 o 
   1  10   3      245.48      253.08     22.21 o 
   2  10   3       13.06        8.11      7.97 o 
   3  10   3       29.39       25.82     10.35 o 
   4  10   3       12.02        4.09      8.79 o 
  -6  11   3        3.21        2.79      6.68 o 
  -5  11   3       41.33       30.86     10.22 o 
  -4  11   3       82.07       88.36     10.16 o 
  -3  11   3       91.26       69.89      9.10 o 
  -2  11   3      369.39      373.78     37.26 o 
  -1  11   3      221.35      196.61     19.55 o 
   0  11   3       41.76       60.15     11.92 o 
   1  11   3      258.51      293.96     24.93 o 
   2  11   3       36.07       49.53     12.19 o 
   3  11   3        1.33        0.00      7.63 o 
  -5  12   3        2.72        4.70      7.15 o 
  -4  12   3       78.95       91.12     10.76 o 
  -3  12   3        1.28        1.69      4.72 o 
  -2  12   3      248.60      261.73     23.84 o 
  -1  12   3      167.95      221.95     21.73 o 
   0  12   3      124.98      183.80     19.76 o 
   1  12   3       49.58       70.03     13.56 o 
   2  12   3        0.10        0.00      7.70 o 
  -4  13   3       66.65       58.18     13.62 o 
  -3  13   3      130.85      138.02     18.73 o 
  -2  13   3       76.08      102.12     16.15 o 
  -1  13   3      130.46      155.12     19.14 o 
   0  13   3        3.43        9.20      8.72 o 
   1  13   3       30.54       29.84     10.35 o 
  -1 -14   4        5.03       21.53      9.33 o 
   0 -14   4      207.89      240.48     22.28 o 
   1 -14   4      431.79      563.87     36.86 o 
   2 -14   4        0.48        0.54      7.15 o 
   3 -14   4       20.35       21.19     10.08 o 
  -3 -13   4       51.98       49.66     13.15 o 
  -2 -13   4       41.81       50.21     12.19 o 
  -1 -13   4        3.58        9.95      7.77 o 
   0 -13   4        6.70        7.97      7.70 o 
   1 -13   4        4.96        4.86      5.07 o 
   2 -13   4      162.17      184.75     20.03 o 
   3 -13   4      412.69      430.55     33.31 o 
   4 -13   4      209.45      210.10     23.43 o 
  -4 -12   4       81.70       87.74     15.60 o 
  -3 -12   4       12.88        0.00      8.11 o 
  -2 -12   4       72.34       65.20     12.74 o 
  -1 -12   4        8.64        6.95      7.77 o 
   0 -12   4      860.35      911.78     51.64 o 
   1 -12   4      668.76      671.30     50.82 o 
   2 -12   4      209.54      199.71     13.39 o 
   3 -12   4       53.45       51.23     12.26 o 
   4 -12   4       82.66       88.56     15.80 o 
   5 -12   4       91.76      109.95     18.12 o 
  -4 -11   4       66.10       70.03     14.65 o 
  -3 -11   4      184.51      175.22     19.42 o 
  -2 -11   4      815.63      677.29     41.96 o 
  -1 -11   4      337.49      337.56     25.75 o 
   0 -11   4        9.87       16.63      5.20 o 
   1 -11   4       60.10       66.53     12.13 o 
   2 -11   4       51.18       61.24     11.38 o 
   3 -11   4      747.81      777.37     48.16 o 
   4 -11   4      231.18      219.63     22.75 o 
   5 -11   4        6.00       17.17     10.01 o 
   6 -11   4        0.43        0.00      8.24 o 
  -5 -10   4       74.41      113.90     16.69 o 
  -4 -10   4      482.50      474.69     33.04 o 
  -3 -10   4      200.24      192.18     18.60 o 
  -2 -10   4       18.99       22.55      8.11 o 
  -1 -10   4        0.11        3.63      3.63 o 
   0 -10   4     1321.39     1190.77     43.90 o 
   1 -10   4     1137.25     1157.48     78.55 o 
   2 -10   4       19.70       15.46      4.18 o 
   3 -10   4       63.97       59.81     11.72 o 
   4 -10   4       20.22       15.33      8.92 o 
   5 -10   4      112.16       97.76     16.76 o 
   6 -10   4      103.27       90.47     17.92 o 
  -6  -9   4        0.50        0.00      7.90 o 
  -5  -9   4       35.66       23.78     10.01 o 
  -4  -9   4      126.75      103.82     14.24 o 
  -3  -9   4       45.15       52.32     10.01 o 
  -2  -9   4     1564.18     1391.78     70.71 o 
  -1  -9   4     3694.59     3317.36    111.49 o 
   0  -9   4        1.86        3.99      7.22 o 
   1  -9   4     1112.56     1045.57     55.66 o 
   2  -9   4      322.76      263.78     13.78 o 
   3  -9   4      640.62      584.30     37.54 o 
   4  -9   4      326.59      337.90     27.52 o 
   5  -9   4      120.13      161.59     20.30 o 
   6  -9   4       32.93       48.30     13.97 o 
  -6  -8   4       15.64       18.73     10.35 o 
  -5  -8   4      327.62      416.99     30.11 o 
  -4  -8   4      295.15      279.11     22.14 o 
  -3  -8   4        2.07        6.54      5.45 o 
  -2  -8   4       50.77       23.64      7.15 o 
  -1  -8   4      366.67      396.48     17.14 o 
   0  -8   4       29.99       13.43      3.71 o 
   1  -8   4     2926.33     2693.74     89.37 o 
   2  -8   4      796.18      652.61     25.63 o 
   3  -8   4      104.99       86.20      7.51 o 
   4  -8   4       63.90       64.04     12.53 o 
   5  -8   4        6.51        9.47      8.24 o 
   6  -8   4      258.96      286.60     27.66 o 
   7  -8   4      107.02      124.05     19.96 o 
  -7  -7   4       33.06       42.51     12.67 o 
  -6  -7   4      285.65      255.40     23.50 o 
  -5  -7   4        4.62        0.00      6.61 o 
  -4  -7   4      449.03      470.94     30.04 o 
  -3  -7   4     1013.63     1023.71     53.14 o 
  -2  -7   4      646.71      600.89     22.59 o 
  -1  -7   4     3223.71     2952.67     95.86 o 
   0  -7   4      482.23      412.85     39.14 o 
   1  -7   4      281.20      292.22     13.56 o 
   2  -7   4      226.92      231.53     11.52 o 
   3  -7   4     1410.01     1500.39     47.94 o 
   4  -7   4      868.62      878.19     51.71 o 
   5  -7   4       77.22       83.18     14.51 o 
   6  -7   4      141.35      206.89     22.55 o 
   7  -7   4        4.40        3.81      7.83 o 
  -7  -6   4        2.69        2.66      8.31 o 
  -6  -6   4       41.53       83.86     14.17 o 
  -5  -6   4       11.35        3.13      6.61 o 
  -4  -6   4      145.30      175.08     16.08 o 
  -3  -6   4      508.90      533.04     20.43 o 
  -2  -6   4       62.16       52.47      4.62 o 
  -1  -6   4      637.63      625.04     22.75 o 
   0  -6   4       63.31       78.34      7.70 o 
   1  -6   4     7745.94     6900.83    556.41 o 
   2  -6   4     9682.83     9756.16    243.82 o 
   3  -6   4      562.73      548.68     24.28 o 
   4  -6   4       14.58       18.01      4.02 o 
   5  -6   4       11.37        0.00      6.34 o 
   6  -6   4       50.04       60.97     13.28 o 
   7  -6   4        1.37        2.72      7.77 o 
  -7  -5   4        4.80        4.29      7.90 o 
  -6  -5   4       93.00      110.97     15.19 o 
  -5  -5   4      258.53      209.76     18.80 o 
  -4  -5   4        1.18        0.00      4.36 o 
  -3  -5   4        0.22        1.52      2.21 o 
  -2  -5   4     1007.75      892.67     30.88 o 
  -1  -5   4     6987.84     6948.42    218.74 o 
   0  -5   4     1943.90     2011.19     65.56 o 
   1  -5   4       13.24       10.31      2.20 o 
   2  -5   4      254.04      199.00      7.13 o 
   3  -5   4        4.35        5.74      2.64 o 
   4  -5   4      627.99      637.99     39.10 o 
   5  -5   4      386.10      686.85     27.05 o 
   6  -5   4        4.95       13.61      7.05 o 
   7  -5   4        6.65        4.97      7.83 o 
  -8  -4   4       33.98       67.24     13.76 o 
  -7  -4   4        1.14        0.61      7.29 o 
  -6  -4   4       96.77       98.30     13.62 o 
  -5  -4   4      455.21      653.99     38.49 o 
  -4  -4   4     1510.54     1863.39     62.05 o 
  -3  -4   4     5371.81     5973.75    189.19 o 
  -2  -4   4     3805.20     4505.46    142.95 o 
  -1  -4   4     1310.35     1193.83     39.50 o 
   0  -4   4     2059.60     2061.67     67.48 o 
   1  -4   4      566.23      591.55     16.37 o 
   2  -4   4     1571.66     1475.80     38.74 o 
   3  -4   4       51.59       46.60      4.80 o 
   4  -4   4        0.57        0.00      2.42 o 
   5  -4   4      148.85      126.32      9.57 o 
   6  -4   4       79.69       51.92      7.12 o 
   7  -4   4       54.37       43.46      9.20 o 
  -8  -3   4        0.55        0.00      7.29 o 
  -7  -3   4      135.59      203.28     19.96 o 
  -6  -3   4      640.05      742.83     43.26 o 
  -5  -3   4      327.22      282.71     16.72 o 
  -4  -3   4       59.07       52.17      6.06 o 
  -3  -3   4      361.40      391.42     15.50 o 
  -2  -3   4      626.57      531.76     19.11 o 
  -1  -3   4     6048.62     6338.84    282.38 o 
   0  -3   4       31.99       20.60      1.96 o 
   1  -3   4      869.56     1050.63     30.36 o 
   2  -3   4     2315.10     2188.03     72.08 o 
   3  -3   4      767.51      888.28     76.37 o 
   4  -3   4      636.11      574.02     33.14 o 
   5  -3   4     1030.88     1195.58     42.72 o 
   6  -3   4       79.31      128.69     14.03 o 
   7  -3   4      145.41      147.01     15.94 o 
   8  -3   4       21.41       23.23      8.79 o 
  -8  -2   4      113.28       85.02     13.97 o 
  -7  -2   4      217.67      163.09     17.71 o 
  -6  -2   4       38.35       23.50      7.77 o 
  -5  -2   4      304.11      269.97     13.05 o 
  -4  -2   4      193.85      237.65     11.28 o 
  -3  -2   4     3843.40     4134.50    131.84 o 
  -2  -2   4      167.01      235.37     13.15 o 
  -1  -2   4     7463.18     7808.42    347.03 o 
   0  -2   4     3640.76     3846.45     96.69 o 
   1  -2   4     3256.27     3624.85    111.18 o 
   2  -2   4     4179.83     4309.41    185.52 o 
   3  -2   4       96.46       81.05      4.57 o 
   5  -2   4      155.83      108.82      8.88 o 
   6  -2   4       22.98       10.70      6.74 o 
   7  -2   4      189.32      156.35     17.10 o 
   8  -2   4       49.60       59.88     12.13 o 
  -8  -1   4      191.44      210.57     20.37 o 
  -7  -1   4       96.66      162.61     16.76 o 
  -6  -1   4      119.10      165.27     10.09 o 
  -5  -1   4       53.82       96.06      9.13 o 
  -4  -1   4       38.07       44.76      5.65 o 
  -3  -1   4     1324.86     1318.62     61.86 o 
  -2  -1   4      372.60      426.25     21.73 o 
  -1  -1   4      843.62      772.26     36.51 o 
   0  -1   4    68974.60    64153.13   3922.81 o 
   1  -1   4     3561.83     3453.60    223.35 o 
   2  -1   4      470.36      504.22     21.15 o 
   3  -1   4       63.52       65.20      4.08 o 
   4  -1   4      450.55      365.52     12.60 o 
   5  -1   4      246.23      253.96     12.28 o 
   6  -1   4        0.63        2.72      5.45 o 
   7  -1   4       13.19       17.92      8.58 o 
   8  -1   4       37.24       29.09     10.49 o 
  -8   0   4      168.66      166.29     17.17 o 
  -7   0   4       62.90       26.09      8.58 o 
  -6   0   4        8.32        0.14      4.09 o 
  -5   0   4      171.61      140.75     11.79 o 
  -4   0   4     1269.84     1433.47     68.40 o 
  -3   0   4     3127.79     3173.17    144.15 o 
  -2   0   4     1591.57     1706.52     78.48 o 
  -1   0   4      446.03      581.31     28.14 o 
   0   0   4      149.62      201.71      9.13 o 
   2   0   4     2210.62     2268.28     61.76 o 
   3   0   4     3501.53     3696.82     94.54 o 
   4   0   4      125.75      173.76      7.73 o 
   5   0   4      158.92      139.34     15.23 o 
   6   0   4       58.49       91.42     12.53 o 
   7   0   4        3.81        3.47      6.61 o 
  -7   1   4       51.62      103.34     12.06 o 
  -6   1   4      378.28      470.81     28.20 o 
  -5   1   4     1853.82     1793.72     85.90 o 
  -4   1   4     2038.61     2004.97     94.28 o 
  -3   1   4      897.64      923.09     45.44 o 
  -2   1   4      987.53     1047.28     49.94 o 
  -1   1   4     3592.12     3630.19     91.24 o 
   0   1   4     6100.92     6179.37    154.55 o 
   1   1   4     2107.93     1978.87     64.74 o 
   2   1   4       99.74      107.40      4.83 o 
   3   1   4      237.28      249.86      9.17 o 
   4   1   4      381.02      252.98     12.23 o 
   5   1   4       27.47       42.57      5.82 o 
   6   1   4       47.99       76.98     12.26 o 
   7   1   4       24.93       51.03     11.44 o 
  -7   2   4      208.26      133.25     13.97 o 
  -6   2   4      131.77       80.45     10.42 o 
  -5   2   4      465.74      529.67     30.86 o 
  -4   2   4     1638.89     1616.93     78.00 o 
  -3   2   4     5972.86     5846.85    263.51 o 
  -2   2   4     4505.38     4531.92    220.62 o 
  -1   2   4      451.56      442.39     12.57 o 
   0   2   4     2365.44     2451.71     75.70 o 
   1   2   4     2398.57     2202.25     68.57 o 
   2   2   4     3471.80     3580.80     91.44 o 
   3   2   4     2096.34     2130.98     65.48 o 
   4   2   4      113.59      191.43     14.24 o 
   5   2   4       68.25       84.54     10.01 o 
   6   2   4       86.02       69.83      7.76 o 
   7   2   4       35.68       34.06     10.56 o 
  -8   3   4       75.24       75.55     11.85 o 
  -7   3   4       47.81       63.70     10.49 o 
  -6   3   4       70.23      104.64     11.92 o 
  -5   3   4     3035.43     2905.64    136.93 o 
  -4   3   4     2525.37     2571.49    120.99 o 
  -3   3   4        3.86        1.98      3.27 o 
  -2   3   4      760.66      786.91     51.84 o 
  -1   3   4     1172.27     1183.17     31.25 o 
   1   3   4      205.69      170.70     10.02 o 
   2   3   4       16.92       15.04      2.24 o 
   3   3   4       93.57      122.06      8.25 o 
   4   3   4       49.46       39.38      7.22 o 
   5   3   4      543.77      506.91     30.11 o 
   6   3   4      181.49      211.05     17.98 o 
   7   3   4       38.27       42.51     11.79 o 
  -8   4   4       82.77      106.68     14.51 o 
  -7   4   4       42.74       36.38      9.20 o 
  -6   4   4       48.52       30.79      7.70 o 
  -5   4   4      218.67      165.27     15.33 o 
  -4   4   4        1.79        3.68      4.50 o 
  -3   4   4     1028.14      797.80     29.42 o 
  -2   4   4    12219.62    12590.74    395.52 o 
  -1   4   4     1318.22     1230.14     32.78 o 
   0   4   4      276.66      275.19      9.18 o 
   1   4   4      932.96      865.00     28.48 o 
   2   4   4      554.86      489.30     32.09 o 
   3   4   4     1082.33      994.28     51.30 o 
   4   4   4      352.75      469.65     28.48 o 
   5   4   4       55.38       82.70     11.44 o 
   6   4   4      210.45      214.05     19.01 o 
   7   4   4       23.61       19.62      9.67 o 
  -8   5   4       45.39       41.96     10.63 o 
  -7   5   4       15.26       20.78      8.11 o 
  -6   5   4      259.43      252.54     21.12 o 
  -5   5   4      652.09      552.83     34.13 o 
  -4   5   4      492.03      473.26     29.57 o 
  -3   5   4      293.95      234.91     11.99 o 
  -2   5   4      193.39      208.83     10.71 o 
  -1   5   4      157.58      150.21      6.84 o 
   0   5   4     4344.73     4558.05    115.93 o 
   1   5   4     4023.28     3511.55    113.07 o 
   2   5   4      830.93      821.83     44.49 o 
   3   5   4        0.42        2.45      4.97 o 
   4   5   4        6.96        4.29      5.72 o 
   5   5   4       12.64        8.52      6.81 o 
   6   5   4      144.29      152.19     17.17 o 
  -8   6   4       48.57       43.87     11.51 o 
  -7   6   4      182.65      139.66     17.03 o 
  -6   6   4      285.54      235.98     20.91 o 
  -5   6   4       70.74       71.46     11.24 o 
  -4   6   4      391.13      374.87     17.74 o 
  -3   6   4      352.02      280.53     14.10 o 
  -2   6   4     6321.32     6251.91    221.92 o 
  -1   6   4     2531.85     2268.54     95.92 o 
   0   6   4        4.42        1.97      1.92 o 
   1   6   4      136.30      126.84      8.87 o 
   2   6   4     1227.50     1137.62     50.38 o 
   3   6   4      321.37      281.56     21.87 o 
   4   6   4       52.48       62.33     10.97 o 
   5   6   4       10.26       18.19      8.31 o 
   6   6   4       18.67        9.88      8.38 o 
  -7   7   4       61.18       54.91     12.13 o 
  -6   7   4      155.14      154.30     17.30 o 
  -5   7   4      361.12      289.32     23.30 o 
  -4   7   4     1188.09     1212.68     49.70 o 
  -3   7   4      802.06      885.90     38.29 o 
  -2   7   4      116.86      115.08      8.61 o 
  -1   7   4       34.23       20.78     11.65 o 
   0   7   4     1752.64     1915.58     51.43 o 
   1   7   4     4051.96     3928.21    124.09 o 
   2   7   4     1244.49     1236.34     44.07 o 
   3   7   4       40.72       20.78      8.11 o 
   4   7   4       28.19       14.24      8.04 o 
   5   7   4       29.70       10.97      7.90 o 
   6   7   4        8.81       17.71      9.40 o 
  -7   8   4      220.72      216.57     22.14 o 
  -6   8   4      375.78      282.58     24.73 o 
  -5   8   4      226.21      207.85     20.03 o 
  -4   8   4       28.34       25.51      5.61 o 
  -3   8   4      619.77      540.78     51.40 o 
  -2   8   4     1504.81     1592.62     56.46 o 
  -1   8   4     1045.72      877.51     48.16 o 
   0   8   4       63.69       49.00      6.07 o 
   1   8   4       38.63       41.89      6.20 o 
   2   8   4       12.58        6.77     13.45 o 
   3   8   4      178.85      145.17     16.89 o 
   4   8   4      189.25      175.69     19.21 o 
   5   8   4       62.09       93.74     15.12 o 
  -7   9   4       80.22       82.50     15.12 o 
  -6   9   4       37.29       52.86     12.40 o 
  -5   9   4      412.20      405.56     21.26 o 
  -4   9   4      992.27     1030.98     45.75 o 
  -3   9   4      755.36      847.12     43.91 o 
  -2   9   4      129.41      106.11      9.08 o 
  -1   9   4      286.41      283.87     35.94 o 
   0   9   4        3.46        4.70      5.99 o 
   1   9   4      417.57      500.99     33.45 o 
   2   9   4      141.29      142.28     11.09 o 
   3   9   4       87.88      108.27     10.32 o 
   4   9   4       83.03       88.45     12.09 o 
   5   9   4      100.41       76.46     10.30 o 
  -6  10   4       62.84       51.09     12.60 o 
  -5  10   4       23.21       31.02      7.03 o 
  -4  10   4        1.93        0.66      4.41 o 
  -3  10   4       38.50       27.40      8.86 o 
  -2  10   4      567.40      615.40     88.73 o 
  -1  10   4      859.49      963.18     84.75 o 
   0  10   4       84.55       87.61     13.15 o 
   1  10   4       17.02       39.38     10.70 o 
   2  10   4        0.04        0.00      7.02 o 
   3  10   4       61.24       45.23     12.26 o 
   4  10   4      206.82      198.66     24.08 o 
  -5  11   4        1.22        0.93      4.72 o 
  -4  11   4      316.41      320.62     18.98 o 
  -3  11   4      479.92      603.49     60.02 o 
  -2  11   4        0.44        2.72      4.40 o 
  -1  11   4        0.29        0.75      6.88 o 
   0  11   4      127.84      168.34     18.67 o 
   1  11   4      358.91      431.30     31.81 o 
   2  11   4       56.15       50.68     12.67 o 
   3  11   4       36.11       35.15     11.99 o 
  -5  12   4       12.51       25.98      7.52 o 
  -4  12   4       11.52        9.80      6.95 o 
  -3  12   4        0.04        0.00      4.62 o 
  -2  12   4       54.49       39.10     11.24 o 
  -1  12   4      820.26      937.60     55.59 o 
   0  12   4      297.24      356.90     28.61 o 
   1  12   4       10.41       16.15      9.74 o 
   2  12   4        0.07        0.00      7.83 o 
  -3  13   4      162.31      207.98     34.47 o 
  -2  13   4        4.13        4.22      8.65 o 
  -1  13   4        0.18        2.45      8.72 o 
   0  13   4       22.83       38.42     10.90 o 
  -1 -14   5       34.40       42.17     10.76 o 
   0 -14   5       45.91       74.87     13.35 o 
   2 -14   5        7.98        9.47      8.52 o 
  -3 -13   5       20.56       13.42     10.22 o 
  -2 -13   5       17.88        4.56      8.65 o 
  -1 -13   5       75.36       72.55     12.94 o 
   0 -13   5       32.03       29.23      9.26 o 
   1 -13   5      381.22      349.27     27.32 o 
   2 -13   5       40.95       28.68     10.08 o 
   3 -13   5       18.20       27.18     10.42 o 
   4 -13   5       96.80      110.50     18.12 o 
  -4 -12   5       33.99       25.27     11.51 o 
  -3 -12   5       20.46       21.46     10.08 o 
  -2 -12   5       47.41       37.95     10.90 o 
  -1 -12   5      419.45      374.68     27.93 o 
   0 -12   5       81.55       79.47      9.10 o 
   1 -12   5      180.18      189.50     16.96 o 
   2 -12   5      377.36      341.10     27.25 o 
   3 -12   5        9.77       20.10      9.54 o 
   4 -12   5       79.55       77.32     15.33 o 
   5 -12   5       18.21       19.01     10.83 o 
  -4 -11   5      152.10      173.24     19.62 o 
  -3 -11   5      266.72      234.28     21.80 o 
  -2 -11   5      138.32       90.74     13.90 o 
  -1 -11   5      669.48      559.64     35.70 o 
   0 -11   5      197.73      221.88     26.88 o 
   1 -11   5      104.97      106.82     14.17 o 
   2 -11   5       42.74       54.36     10.90 o 
   3 -11   5       22.61       23.57      9.40 o 
   4 -11   5        7.02        1.43      7.08 o 
   5 -11   5       19.86       32.09     11.99 o 
  -5 -10   5       13.55        0.00      8.65 o 
  -4 -10   5        6.74       13.22      9.06 o 
  -3 -10   5       31.44       25.89      9.33 o 
  -2 -10   5       38.33       30.79      8.52 o 
  -1 -10   5      749.78      594.85     24.83 o 
   0 -10   5      414.05      432.37     20.40 o 
   1 -10   5      167.27      203.18     12.39 o 
   2 -10   5      130.81      106.41     14.31 o 
   3 -10   5      210.20      239.73     21.94 o 
   4 -10   5      372.99      427.69     32.90 o 
   5 -10   5       53.66       64.85     14.58 o 
   6 -10   5        8.53       10.29     10.22 o 
  -6  -9   5       58.76       78.62     15.06 o 
  -5  -9   5        0.02        0.00      7.08 o 
  -4  -9   5       36.57       48.10     11.10 o 
  -3  -9   5        6.50        7.77      6.68 o 
  -2  -9   5      139.77      150.90     15.12 o 
  -1  -9   5      128.11      131.68     14.44 o 
   0  -9   5      204.63      179.12     10.99 o 
   1  -9   5     1436.78     1446.73     77.05 o 
   2  -9   5      900.74      747.68     29.27 o 
   3  -9   5       73.55       55.45     11.10 o 
   4  -9   5       20.66       20.64      8.72 o 
   5  -9   5      166.26      154.37     20.16 o 
   6  -9   5        0.01        0.00      7.97 o 
  -6  -8   5       16.14       16.76      9.88 o 
  -5  -8   5        2.29        3.68      7.97 o 
  -4  -8   5        0.14        8.92      7.36 o 
  -3  -8   5      127.18      129.98     13.49 o 
  -2  -8   5     1199.41     1104.74     39.06 o 
  -1  -8   5     4348.06     3922.29    126.83 o 
   0  -8   5     2266.67     2135.09    101.23 o 
   1  -8   5      220.02      244.93     12.53 o 
   2  -8   5      210.71      216.21     11.47 o 
   3  -8   5        6.03        1.77      5.18 o 
   4  -8   5       31.96       27.86      9.33 o 
   5  -8   5       70.82       73.64     14.24 o 
   6  -8   5        2.52        6.34      8.58 o 
   7  -8   5        3.71        0.00      8.04 o 
  -7  -7   5        1.18        0.89      9.13 o 
  -6  -7   5       91.12       85.29     14.99 o 
  -5  -7   5       51.17       90.06     13.83 o 
  -4  -7   5      611.41      771.17     43.87 o 
  -3  -7   5      959.95      963.50     34.39 o 
  -2  -7   5      115.49      155.42      8.58 o 
  -1  -7   5      123.64      108.79      7.07 o 
   0  -7   5     1461.10     1375.29     61.28 o 
   1  -7   5      291.90      284.59     13.09 o 
   2  -7   5     2737.48     2668.98     68.96 o 
   3  -7   5       76.48       61.78      5.80 o 
   4  -7   5      616.51      640.85     41.01 o 
   5  -7   5        2.07        1.16      6.06 o 
   6  -7   5        6.41        0.00      7.02 o 
   7  -7   5       20.69       15.46     10.83 o 
  -7  -6   5       14.51       24.80     11.04 o 
  -6  -6   5      435.19      525.10     36.04 o 
  -5  -6   5      919.96      878.06     50.00 o 
  -4  -6   5        1.22        6.88      6.40 o 
  -3  -6   5      402.88      443.19     17.87 o 
  -2  -6   5      363.25      505.45     19.32 o 
  -1  -6   5     1277.68     1188.59     50.21 o 
   0  -6   5      221.49      212.18     10.02 o 
   1  -6   5       49.44       42.05      4.28 o 
   2  -6   5      660.46      694.53     19.83 o 
   3  -6   5        1.86        4.63      2.86 o 
   4  -6   5      198.97      206.38     23.98 o 
   5  -6   5      598.28      725.66     46.19 o 
   6  -6   5       24.20       44.14     12.13 o 
   7  -6   5        2.46        0.00      6.40 o 
  -7  -5   5       10.18        9.81      8.99 o 
  -6  -5   5       77.64       45.78     11.10 o 
  -5  -5   5       36.32       53.82     10.63 o 
  -4  -5   5        0.59        0.00      2.77 o 
  -3  -5   5      795.98      842.73     30.24 o 
  -2  -5   5      240.17      254.81     11.19 o 
  -1  -5   5     2151.85     1951.42     90.13 o 
   0  -5   5     7019.05     6900.85    217.49 o 
   1  -5   5       71.46       89.15      4.21 o 
   2  -5   5     2869.05     2887.55     73.98 o 
   3  -5   5     1890.57     1935.14     62.87 o 
   4  -5   5      302.42      359.19     20.64 o 
   5  -5   5      123.73      128.70      9.71 o 
   6  -5   5       16.10       11.20      4.77 o 
   7  -5   5        0.69        0.00      7.08 o 
  -8  -4   5       22.10       25.14     10.83 o 
  -7  -4   5       16.81        0.00      7.70 o 
  -6  -4   5       18.82       31.20      9.67 o 
  -5  -4   5      106.24      103.34     13.35 o 
  -4  -4   5      310.09      392.62     16.59 o 
  -3  -4   5      116.47      118.41      7.27 o 
  -2  -4   5      107.82      151.04      7.84 o 
  -1  -4   5     1550.23     1603.24     74.39 o 
   0  -4   5     3201.16     3416.00    136.11 o 
   1  -4   5     2329.12     2198.16     56.40 o 
   2  -4   5        2.06        3.65      3.07 o 
   3  -4   5      282.40      255.47     14.71 o 
   4  -4   5      281.28      230.34     12.23 o 
   5  -4   5      403.25      381.33     17.92 o 
   6  -4   5       31.09       64.96      9.37 o 
   7  -4   5        2.51        5.79      6.27 o 
  -8  -3   5       21.34       53.75     12.74 o 
  -7  -3   5       17.03       38.90     10.97 o 
  -6  -3   5       51.97      101.44     13.76 o 
  -5  -3   5      771.32      814.35     30.56 o 
  -4  -3   5      510.35      576.24     22.29 o 
  -3  -3   5     5931.39     6623.35    209.64 o 
  -2  -3   5     6018.05     7124.04    259.15 o 
  -1  -3   5       69.89       56.34      3.90 o 
   0  -3   5      332.00      326.74      9.67 o 
   1  -3   5      157.88      135.66      6.44 o 
   2  -3   5     1170.39     1244.82     40.80 o 
   3  -3   5       48.24       56.55      3.57 o 
   4  -3   5       73.82       97.72     15.94 o 
   5  -3   5       10.16       11.29      4.22 o 
   6  -3   5        4.16        0.00      3.03 o 
   7  -3   5        3.09        0.48      6.27 o 
  -8  -2   5       19.08       32.36     10.63 o 
  -7  -2   5        9.45        0.00      6.81 o 
  -6  -2   5       68.29       56.61     10.49 o 
  -5  -2   5      112.40      126.02      8.51 o 
  -4  -2   5      299.11      285.85     17.17 o 
  -3  -2   5       10.89       18.87      3.95 o 
  -2  -2   5      131.59      134.95      9.20 o 
  -1  -2   5      471.42      633.90     31.00 o 
   0  -2   5    18806.06    19332.50    550.17 o 
   1  -2   5     2878.06     2734.93     93.47 o 
   2  -2   5     1362.11     1449.95     46.92 o 
   3  -2   5      889.54     1003.06     27.71 o 
   4  -2   5       11.11        3.87      4.70 o 
   5  -2   5       12.38        8.02      3.76 o 
   6  -2   5        0.09        0.00      5.11 o 
   7  -2   5        0.43        0.00      5.79 o 
  -8  -1   5        0.47        9.26      8.04 o 
  -7  -1   5       91.98       69.96     11.92 o 
  -6  -1   5        3.59       25.68      5.79 o 
  -5  -1   5      198.55      212.14     14.71 o 
  -4  -1   5       59.65       79.02      7.97 o 
  -3  -1   5      707.07      667.21     33.52 o 
  -2  -1   5     1549.81     1654.95     76.44 o 
  -1  -1   5      137.64      197.49     11.58 o 
   0  -1   5      330.80      371.27     13.20 o 
   1  -1   5      307.15      251.80      9.99 o 
   2  -1   5        4.30       13.79      5.32 o 
   3  -1   5      823.21      840.82     23.77 o 
   4  -1   5       14.65        5.67      2.39 o 
   5  -1   5      125.15      100.69      8.32 o 
   6  -1   5      113.40      120.10     14.51 o 
   7  -1   5        9.98        0.68      6.61 o 
  -8   0   5       22.90        4.16      7.63 o 
  -7   0   5      103.91      106.82     11.85 o 
  -6   0   5       37.06       65.40      8.86 o 
  -5   0   5      240.04      223.92     15.80 o 
  -4   0   5      476.75      502.28     27.52 o 
  -3   0   5     1846.76     1756.79     81.95 o 
  -2   0   5     9142.51     9536.19    424.28 o 
  -1   0   5       52.32       39.92      4.29 o 
   0   0   5     1610.22     1587.43     40.90 o 
   1   0   5      388.25      353.43     18.53 o 
   2   0   5      279.70      306.56     13.18 o 
   3   0   5      222.85      245.78      9.27 o 
   4   0   5       11.84       32.07      3.65 o 
   5   0   5        0.09        7.08      5.52 o 
   6   0   5        7.58        3.81      5.99 o 
   7   0   5       59.80       86.86     13.62 o 
  -7   1   5       23.62       13.56      6.13 o 
  -6   1   5       34.52       80.18     10.22 o 
  -5   1   5      169.06      156.82     13.49 o 
  -4   1   5      211.03      234.28     16.15 o 
  -3   1   5      168.36      229.10     14.99 o 
  -2   1   5      329.14      324.27     18.19 o 
  -1   1   5      277.42      233.06      9.08 o 
   0   1   5     4852.95     5209.52    130.84 o 
   1   1   5     3950.55     3985.81    103.84 o 
   2   1   5       13.88       18.85      2.32 o 
   3   1   5     3921.84     3803.70     97.72 o 
   4   1   5      230.37      266.32     12.85 o 
   5   1   5       71.70       80.18     11.51 o 
   6   1   5       10.42        4.02      6.27 o 
   7   1   5       11.56       10.22      7.97 o 
  -8   2   5        7.68       15.26      7.29 o 
  -7   2   5      138.03      121.67     13.56 o 
  -6   2   5      351.75      275.29     20.16 o 
  -5   2   5      256.21      296.41     20.51 o 
  -4   2   5      806.72      711.63     38.15 o 
  -3   2   5      909.87      802.64     41.15 o 
  -2   2   5     5421.53     5363.27    191.12 o 
  -1   2   5     1642.15     1572.88     51.52 o 
   0   2   5       13.63       23.99     11.44 o 
   1   2   5     2846.74     2971.98     76.13 o 
   2   2   5      122.62      102.99      8.77 o 
   3   2   5      332.48      369.88     12.60 o 
   4   2   5        0.82        7.11      5.96 o 
   5   2   5       83.88       55.93      6.73 o 
   6   2   5       20.90       16.08      8.04 o 
   7   2   5        2.08        0.00      6.54 o 
  -8   3   5       25.39       21.60      8.11 o 
  -7   3   5      202.45      241.30     20.10 o 
  -6   3   5      151.64      192.72     16.76 o 
  -5   3   5      140.28      177.87     15.74 o 
  -4   3   5      665.66      703.59     38.63 o 
  -3   3   5      461.04      553.24     30.86 o 
  -2   3   5     3680.93     3483.21    111.99 o 
  -1   3   5     3813.13     3778.17     95.79 o 
   0   3   5      677.67      685.74     33.52 o 
   1   3   5     1262.13     1232.47     33.32 o 
   2   3   5      264.60      271.15     20.26 o 
   3   3   5       21.17       23.81      4.63 o 
   4   3   5      122.73      155.61     10.34 o 
   5   3   5       68.16       50.89      8.58 o 
   6   3   5        3.87       10.76      8.17 o 
   7   3   5        2.73        8.99      8.72 o 
  -8   4   5       37.96       45.85     10.42 o 
  -7   4   5      355.82      330.20     25.07 o 
  -6   4   5       89.99       67.24     10.76 o 
  -5   4   5       15.89       15.87      6.40 o 
  -4   4   5      244.17      232.30     17.98 o 
  -3   4   5       79.64      128.33      8.23 o 
  -2   4   5       95.54       75.99     13.39 o 
  -1   4   5       12.60       23.09      3.40 o 
   0   4   5      191.65      300.26     10.03 o 
   1   4   5       32.36       25.90      2.71 o 
   2   4   5       76.54       81.92      7.06 o 
   3   4   5      421.89      326.12     15.80 o 
   4   4   5      352.07      373.72     17.93 o 
   5   4   5      110.55      176.61     24.12 o 
   6   4   5        5.50        0.27      7.43 o 
  -8   5   5        9.90        2.38      7.43 o 
  -7   5   5        8.77       12.06      7.22 o 
  -6   5   5       26.70        3.54      5.99 o 
  -5   5   5       75.88       83.32     11.58 o 
  -4   5   5      978.11      980.92     52.73 o 
  -3   5   5      162.98      174.27     10.30 o 
  -2   5   5     1941.41     1918.97     64.67 o 
  -1   5   5     1150.15     1138.34     31.22 o 
   0   5   5      295.65      336.34     12.20 o 
   1   5   5     1585.50     1539.11     80.56 o 
   2   5   5      124.33      120.73      9.38 o 
   3   5   5      153.78      191.49     12.13 o 
   4   5   5      293.11      273.64     15.34 o 
   5   5   5        4.12        3.81      4.85 o 
   6   5   5        7.42       11.72      8.79 o 
  -8   6   5        0.21        1.84      7.29 o 
  -7   6   5        0.73        4.02      6.74 o 
  -6   6   5        0.61        3.13      6.13 o 
  -5   6   5        0.10        0.00      4.77 o 
  -4   6   5        8.91        9.62      4.97 o 
  -3   6   5       45.83       35.54      5.27 o 
  -2   6   5      788.24      743.14     28.71 o 
  -1   6   5     3888.25     3680.42    154.51 o 
   0   6   5       69.44       54.44      6.44 o 
   1   6   5      384.81      419.37     27.93 o 
   2   6   5      156.28      156.13     11.16 o 
   3   6   5      107.84       89.34     11.00 o 
   4   6   5       52.78       59.14     15.16 o 
   5   6   5       18.18        3.77      5.03 o 
   6   6   5        6.36        1.78      5.29 o 
  -7   7   5       21.23       25.41      9.81 o 
  -6   7   5      125.37       88.56     14.31 o 
  -5   7   5      101.08      100.01     13.97 o 
  -4   7   5      541.68      518.71     23.34 o 
  -3   7   5      944.11     1103.56     41.31 o 
  -2   7   5        5.01        4.60      3.47 o 
  -1   7   5      160.43      160.57     15.46 o 
   0   7   5       91.19      134.23     10.58 o 
   1   7   5       35.09       40.12      6.31 o 
   2   7   5        5.63       15.23      6.64 o 
   3   7   5       10.05        2.98      4.40 o 
   4   7   5       85.70       70.38     11.17 o 
   5   7   5       10.70       17.46      6.52 o 
  -7   8   5        7.78        1.43      7.70 o 
  -6   8   5        8.40        3.47      7.36 o 
  -5   8   5       38.32       48.16     11.31 o 
  -4   8   5      145.33      151.67     11.63 o 
  -3   8   5       99.77      114.64      9.89 o 
  -2   8   5      491.66      467.11     21.38 o 
  -1   8   5     1542.39     1408.92    125.72 o 
   0   8   5      213.01      196.54     18.12 o 
   1   8   5      353.30      383.17     17.97 o 
   2   8   5      134.01      130.12     16.01 o 
   3   8   5        7.49        0.00      4.57 o 
   4   8   5        1.94        8.32      6.54 o 
   5   8   5        1.06        0.00      5.27 o 
  -7   9   5       13.47       16.42      9.26 o 
  -6   9   5        4.34        0.00      6.74 o 
  -5   9   5       20.60       10.24      7.05 o 
  -4   9   5      242.57      191.85     13.68 o 
  -3   9   5       87.43      116.56     10.36 o 
  -2   9   5       49.92       51.88     20.34 o 
  -1   9   5      196.53      193.99     12.27 o 
   0   9   5      213.43      201.65     18.94 o 
   1   9   5      227.92      259.35     22.41 o 
   2   9   5       79.81       99.53     14.78 o 
   3   9   5       24.71       37.53      7.49 o 
   4   9   5       34.25       19.46      7.20 o 
  -6  10   5       88.48       62.95     13.42 o 
  -5  10   5       48.49       50.04     11.04 o 
  -4  10   5      188.38      180.43     13.75 o 
  -3  10   5      710.64      769.57     35.70 o 
  -2  10   5       50.58       60.19     16.25 o 
  -1  10   5      393.81      397.30     29.36 o 
   0  10   5       15.45        9.95      7.70 o 
   1  10   5        2.99        3.68      7.56 o 
   2  10   5        3.91        4.97      8.24 o 
   3  10   5       11.51       23.37     10.22 o 
   4  10   5        0.20        0.00      8.24 o 
  -5  11   5       17.19       21.61      6.78 o 
  -4  11   5        0.19        2.77      4.81 o 
  -3  11   5      144.37      173.66     23.09 o 
  -2  11   5        8.94        9.64      8.24 o 
  -1  11   5      172.87      183.46     19.96 o 
   0  11   5      158.86      162.41     18.94 o 
   1  11   5       45.78       61.86     13.22 o 
   2  11   5      161.09      202.74     21.94 o 
   3  11   5       17.70       32.02     12.53 o 
  -4  12   5        4.73        0.00      6.34 o 
  -3  12   5       39.13       41.41      8.28 o 
  -2  12   5        0.12        0.00      6.68 o 
  -1  12   5       48.62       48.64     12.40 o 
   0  12   5       31.25       49.39     12.88 o 
   1  12   5        5.19        7.22      8.79 o 
  -2  13   5      101.78      131.00     19.14 o 
  -1  13   5       43.12       40.94     12.74 o 
  -1 -14   6       93.67       76.37     13.90 o 
   1 -14   6      119.67      107.57     16.35 o 
   2 -14   6      116.29      127.39     18.19 o 
  -2 -13   6        0.97        5.45      8.24 o 
  -1 -13   6       86.47       87.34     13.83 o 
   1 -13   6        3.54        7.15      7.22 o 
   2 -13   6        0.10        3.54      7.70 o 
   3 -13   6       62.80       71.39     14.71 o 
  -4 -12   6       69.24       64.72     14.10 o 
  -3 -12   6      137.64      125.62     17.17 o 
  -2 -12   6        7.02        8.24      8.31 o 
  -1 -12   6      142.15      103.75     14.44 o 
   0 -12   6        3.91        0.00      4.26 o 
   1 -12   6      356.51      334.49     26.36 o 
   2 -12   6      553.40      522.31     36.04 o 
   3 -12   6       32.09       27.05     10.22 o 
   4 -12   6        8.35        4.70      8.38 o 
  -4 -11   6       88.72       73.30     14.10 o 
  -3 -11   6        3.89        0.00      7.36 o 
  -2 -11   6       66.50       47.55     11.04 o 
  -1 -11   6      698.16      587.28     63.22 o 
   0 -11   6     1012.04     1014.28     38.99 o 
   1 -11   6       66.29       61.04     11.04 o 
   2 -11   6      402.40      398.53     29.63 o 
   3 -11   6       64.17       48.30     11.44 o 
   4 -11   6       63.55       70.51     14.10 o 
   5 -11   6       22.62       37.74     12.40 o 
  -5 -10   6        5.84        5.99      8.92 o 
  -4 -10   6      339.83      336.67     26.64 o 
  -3 -10   6      770.44      734.65     43.26 o 
  -2 -10   6      289.55      284.49     21.87 o 
  -1 -10   6        8.71       12.45      9.67 o 
   1 -10   6       67.19       69.76     11.04 o 
   2 -10   6      166.92      157.37     16.62 o 
   3 -10   6       82.50       84.81     13.97 o 
   4 -10   6        6.27        9.06      7.70 o 
   5 -10   6        7.54        8.72      8.58 o 
   6 -10   6       45.76       35.02     12.88 o 
  -6  -9   6       81.45       75.75     15.33 o 
  -5  -9   6      176.29      160.43     18.94 o 
  -4  -9   6      185.56      190.61     18.73 o 
  -3  -9   6       33.58       29.77      8.31 o 
  -2  -9   6       23.45       38.08      8.21 o 
  -1  -9   6     1013.17      874.60     32.82 o 
   0  -9   6     1350.42     1303.66     46.51 o 
   1  -9   6        4.24        2.08      3.15 o 
   2  -9   6      143.31      145.24     15.33 o 
   3  -9   6       15.29       20.44      8.58 o 
   4  -9   6       36.54       30.93      9.95 o 
   5  -9   6       15.07       17.17      9.40 o 
   6  -9   6      119.78      161.86     22.55 o 
  -6  -8   6       33.30       17.98     10.70 o 
  -5  -8   6      101.84      139.45     17.37 o 
  -4  -8   6        7.59        0.00      6.27 o 
  -3  -8   6       90.76       95.92     11.92 o 
  -2  -8   6       76.14       99.40      7.50 o 
  -1  -8   6       74.96       96.49     12.81 o 
   0  -8   6      469.80      436.02     19.86 o 
   1  -8   6        0.66       43.94      6.95 o 
   2  -8   6     1830.89     1790.85     89.45 o 
   3  -8   6      814.84      790.38     47.01 o 
   4  -8   6        3.02        4.63      6.95 o 
   5  -8   6       11.17       10.70      8.31 o 
   6  -8   6       21.21        9.74     10.08 o 
  -7  -7   6       59.92      101.44     17.37 o 
  -6  -7   6        7.99       56.54     13.15 o 
  -5  -7   6      540.26      586.55     37.95 o 
  -4  -7   6       62.04       78.34     11.85 o 
  -3  -7   6      254.98      268.52     12.98 o 
  -2  -7   6      102.37      117.25      7.57 o 
  -1  -7   6     1231.59     1134.48     55.73 o 
   0  -7   6     2158.47     1923.71     66.11 o 
   1  -7   6     2317.71     2108.06     88.46 o 
   2  -7   6      784.09      739.28     31.78 o 
   3  -7   6       81.71       89.33      7.05 o 
   4  -7   6       88.10       84.13     13.76 o 
   5  -7   6      158.25      204.92     21.60 o 
   6  -7   6        3.05        1.63      7.43 o 
   7  -7   6        1.41        0.00      7.83 o 
  -7  -6   6        9.56        2.72      8.79 o 
  -6  -6   6       87.22       67.10     13.62 o 
  -5  -6   6      257.60      252.06     22.28 o 
  -4  -6   6       23.19       32.02      8.45 o 
  -3  -6   6     1279.41     1403.09     48.18 o 
  -2  -6   6     3086.17     3249.18    104.99 o 
  -1  -6   6      215.02      277.33     16.96 o 
   0  -6   6      129.93      109.50      6.74 o 
   1  -6   6      404.68      398.92     30.52 o 
   2  -6   6     2480.39     2442.31     77.37 o 
   3  -6   6     1380.01     1440.28     48.31 o 
   4  -6   6       44.28       56.60      6.41 o 
   5  -6   6       48.24       45.00      6.67 o 
   6  -6   6        2.04        0.00      5.65 o 
   7  -6   6        0.74        0.00      8.31 o 
  -7  -5   6       17.75       25.14     10.76 o 
  -6  -5   6      448.27      628.99     40.47 o 
  -5  -5   6     1071.17     1267.86     67.03 o 
  -4  -5   6      894.83     1012.70     36.70 o 
  -3  -5   6      631.80      709.74     26.38 o 
  -2  -5   6      644.45      643.88     23.69 o 
  -1  -5   6     1522.80     1486.82     49.35 o 
   0  -5   6     2308.77     2196.07     71.21 o 
   1  -5   6     2449.15     2136.11     77.57 o 
   2  -5   6        2.11       12.24      2.86 o 
   3  -5   6        0.97        0.00      3.75 o 
   4  -5   6       53.08       34.95      5.45 o 
   5  -5   6      505.91      446.20     24.18 o 
   6  -5   6       49.67       45.71      7.27 o 
  -7  -4   6      125.10       92.58     15.06 o 
  -6  -4   6      554.70      510.59     34.40 o 
  -5  -4   6      448.87      496.80     21.01 o 
  -4  -4   6      449.37      489.38     19.91 o 
  -3  -4   6     7909.85     8640.11    272.75 o 
  -2  -4   6    11049.11    11985.52    375.76 o 
  -1  -4   6      141.30      136.02      6.94 o 
   0  -4   6      839.87      963.51     32.35 o 
   1  -4   6        0.01        4.46      2.14 o 
   2  -4   6      160.54      191.61     11.38 o 
   3  -4   6      801.49      786.00     28.49 o 
   4  -4   6      274.41      283.61     14.26 o 
   5  -4   6      156.53      181.43     11.69 o 
   6  -4   6       62.71       66.22      7.99 o 
   7  -4   6       22.45       27.11      8.45 o 
  -8  -3   6       94.47       66.35     13.62 o 
  -7  -3   6      282.20      343.07     27.45 o 
  -6  -3   6      694.98      882.69     50.21 o 
  -5  -3   6      548.85      618.19     24.62 o 
  -4  -3   6     1619.56     1784.50     60.37 o 
  -3  -3   6     1305.21     1473.85     49.89 o 
  -2  -3   6      365.69      450.09     17.23 o 
  -1  -3   6       60.41       51.70     10.29 o 
   0  -3   6     6082.67     6116.41    153.43 o 
   1  -3   6     5086.20     4732.85    145.23 o 
   2  -3   6       25.01       35.42      3.94 o 
   3  -3   6      233.59      250.22     16.01 o 
   4  -3   6       69.08       55.43      6.26 o 
   5  -3   6      405.19      403.01     18.94 o 
   6  -3   6      326.28      346.00     24.25 o 
   7  -3   6       94.92      130.05     15.46 o 
  -8  -2   6      149.84      167.38     19.21 o 
  -7  -2   6      782.00      790.58     47.01 o 
  -6  -2   6      127.54      106.35      8.64 o 
  -5  -2   6       45.01       56.09      5.97 o 
  -4  -2   6        0.26        0.00      2.66 o 
  -3  -2   6     1610.69     1546.97     72.76 o 
  -2  -2   6     5105.43     5145.85    230.87 o 
  -1  -2   6     7626.70     8245.64    367.33 o 
   0  -2   6       65.62       57.98      4.04 o 
   1  -2   6      690.39      852.71     28.59 o 
   2  -2   6      305.99      328.58     13.54 o 
   3  -2   6     1974.08     2033.98     66.05 o 
   5  -2   6      398.79      485.12     26.81 o 
   6  -2   6      149.75      144.29     15.60 o 
   7  -2   6       81.73       66.83     11.92 o 
  -8  -1   6      140.87      141.15     17.17 o 
  -7  -1   6      455.49      490.36     32.63 o 
  -6  -1   6       37.50       68.81      9.13 o 
  -5  -1   6      819.67      898.22     45.85 o 
  -4  -1   6     1998.41     2032.70     95.10 o 
  -3  -1   6     1479.10     1742.01     81.48 o 
  -2  -1   6      519.86      471.01     24.73 o 
  -1  -1   6      198.70      198.99     12.13 o 
   0  -1   6    14312.32    14556.49    531.78 o 
   1  -1   6    10827.30    10666.61    266.60 o 
   2  -1   6     3622.02     3604.29     91.84 o 
   3  -1   6      844.25      858.62     24.47 o 
   4  -1   6      677.43      615.00     24.48 o 
   5  -1   6      142.79       89.04     11.79 o 
   6  -1   6        2.68        4.29      6.13 o 
   7  -1   6       23.57       44.01     10.56 o 
  -8   0   6      129.66      153.76     16.89 o 
  -7   0   6      588.77      589.96     34.33 o 
  -6   0   6      424.74      322.09     21.39 o 
  -5   0   6      437.07      408.41     24.46 o 
  -4   0   6      461.58      508.96     28.07 o 
  -3   0   6      466.72      354.18     20.44 o 
  -2   0   6     4420.82     4246.88    191.50 o 
  -1   0   6     6801.57     6857.35    208.57 o 
   0   0   6     2522.81     2385.04     60.99 o 
   1   0   6      396.53      442.21     12.98 o 
   2   0   6     1775.30     1973.73     51.63 o 
   3   0   6     2889.53     2679.91     69.89 o 
   4   0   6      913.63     1014.05     36.54 o 
   5   0   6        4.55        7.49      5.79 o 
   6   0   6        3.22        0.00      5.72 o 
   7   0   6       23.30       23.71      9.33 o 
  -7   1   6      168.32      158.32     15.06 o 
  -6   1   6      171.86      223.38     17.37 o 
  -5   1   6     1692.39     1876.96     90.26 o 
  -4   1   6     6698.66     6754.81    304.45 o 
  -3   1   6     1415.42     1348.45     64.92 o 
  -2   1   6      127.17      166.56     11.51 o 
  -1   1   6      321.11      349.95     10.80 o 
   0   1   6     4500.65     4962.33    124.99 o 
   1   1   6     7617.75     8099.06    202.78 o 
   2   1   6     1250.11     1168.34     56.66 o 
   3   1   6      810.01      820.22     24.05 o 
   4   1   6      195.01      183.60     16.01 o 
   5   1   6       78.69       55.25     10.42 o 
   6   1   6      110.31       91.70     13.90 o 
   7   1   6       38.03       45.98     11.51 o 
  -8   2   6      106.25      121.33     14.44 o 
  -7   2   6       69.13       78.96     11.38 o 
  -6   2   6      729.97      733.97     41.35 o 
  -5   2   6     1107.09     1051.02     54.64 o 
  -4   2   6     1459.68     1442.74     70.85 o 
  -3   2   6     1024.47      990.12     49.80 o 
  -2   2   6    10589.29    10571.27    471.28 o 
  -1   2   6    10364.95    10281.91    256.56 o 
   0   2   6      486.67      428.43     16.99 o 
   1   2   6     1268.70     1360.85     36.42 o 
   2   2   6        0.46        1.80      1.78 o 
   3   2   6     1137.68      986.53     41.76 o 
   4   2   6      934.08      885.63     32.92 o 
   5   2   6      107.03      151.85     16.28 o 
   6   2   6      195.43      169.56     18.53 o 
   7   2   6      109.09       74.66     14.10 o 
  -8   3   6      121.06       92.17     13.49 o 
  -7   3   6        2.78        0.00      5.79 o 
  -6   3   6      332.42      383.47     26.09 o 
  -5   3   6      977.45      952.52     50.89 o 
  -4   3   6     4913.28     4771.84    218.54 o 
  -3   3   6     3815.56     4260.36    194.90 o 
  -2   3   6      140.29      154.22      8.57 o 
  -1   3   6       95.83       99.83      7.54 o 
   0   3   6       98.66      137.04     12.33 o 
   1   3   6     1135.62     1156.19     31.70 o 
   2   3   6     1337.23     1247.92     40.48 o 
   3   3   6      383.67      393.84     34.20 o 
   4   3   6       76.70       76.27      7.86 o 
   5   3   6      257.97      191.36     18.87 o 
   6   3   6      435.88      385.04     29.23 o 
  -8   4   6      136.51      172.42     18.33 o 
  -7   4   6      141.57      161.11     16.89 o 
  -6   4   6      566.91      491.65     31.88 o 
  -5   4   6      377.44      370.05     25.27 o 
  -4   4   6       33.28       29.36      6.95 o 
  -3   4   6       67.86       68.03      9.74 o 
  -2   4   6     1488.65     1373.07     47.30 o 
  -1   4   6    11746.16    12006.84    300.54 o 
   0   4   6     1152.34      926.83     32.94 o 
   1   4   6       40.11       34.08      4.27 o 
   2   4   6      147.89      136.74      9.55 o 
   3   4   6      807.92      702.16     57.05 o 
   4   4   6      293.44      267.92     17.85 o 
   5   4   6      463.65      454.53     31.54 o 
   6   4   6      152.20      176.78     20.10 o 
  -8   5   6      120.24       63.63     12.74 o 
  -7   5   6       52.86       25.00      9.06 o 
  -6   5   6        6.42        9.95      6.81 o 
  -5   5   6       50.32       45.85      9.40 o 
  -4   5   6      179.34      154.17     14.92 o 
  -3   5   6     1457.01     1473.39     51.68 o 
  -2   5   6      613.55      605.32     23.94 o 
  -1   5   6        2.84        4.14      1.99 o 
   0   5   6       50.88       53.88      4.10 o 
   1   5   6     3854.28     4045.97    104.19 o 
   2   5   6     3179.67     3178.00    102.10 o 
   3   5   6      556.01      558.92     33.52 o 
   4   5   6        8.48       17.90      5.67 o 
   5   5   6       35.96       22.82      6.50 o 
   6   5   6       33.01       28.34     11.24 o 
  -7   6   6       34.39       54.23     11.72 o 
  -6   6   6      316.16      254.99     22.48 o 
  -5   6   6      287.09      269.02     22.14 o 
  -4   6   6      194.88      178.12     11.85 o 
  -3   6   6       24.23       24.53      4.88 o 
  -2   6   6      495.55      453.89     19.82 o 
  -1   6   6     4248.39     4102.79    172.63 o 
   0   6   6     3274.01     3027.08     78.87 o 
   1   6   6     1135.71     1201.85     62.88 o 
   2   6   6      443.29      450.68     20.67 o 
   3   6   6       62.21       34.60      6.49 o 
   4   6   6       27.06       19.46      5.96 o 
   5   6   6       80.61      105.89     18.97 o 
  -7   7   6       61.78       43.87     11.85 o 
  -6   7   6       87.55       85.84     14.10 o 
  -5   7   6      126.00      140.81     16.35 o 
  -4   7   6      578.51      500.74     23.04 o 
  -3   7   6     2628.53     2722.84     92.22 o 
  -2   7   6     1351.89     1419.00     56.41 o 
  -1   7   6        5.58        4.02      2.77 o 
   0   7   6       58.56       59.32      5.26 o 
   1   7   6      822.41      954.52     35.42 o 
   2   7   6      651.57      720.86     47.93 o 
   3   7   6       29.79       36.00      6.86 o 
   4   7   6       69.17       94.56     10.26 o 
   5   7   6       44.86       40.85      8.26 o 
  -7   8   6       63.34       73.64     14.24 o 
  -6   8   6      360.74      308.81     26.57 o 
  -5   8   6      542.68      534.23     36.72 o 
  -4   8   6      234.58      265.26     25.44 o 
  -3   8   6       13.37       12.33      4.87 o 
  -2   8   6       77.13       85.67      8.37 o 
  -1   8   6       16.29       20.61      4.89 o 
   0   8   6      467.03      438.86     29.63 o 
   1   8   6       23.96       24.25      8.52 o 
   2   8   6       23.89       24.44      9.78 o 
   3   8   6       14.43       11.87      5.70 o 
   4   8   6      157.40      126.39     12.09 o 
  -6   9   6       32.12       35.83     11.17 o 
  -5   9   6        5.09        5.23      5.14 o 
  -4   9   6      254.50      214.35     14.69 o 
  -3   9   6      772.94      895.84     36.71 o 
  -2   9   6      138.04      168.11     12.98 o 
  -1   9   6      195.41      214.31     15.29 o 
   0   9   6       18.51       16.76      7.77 o 
   1   9   6       16.05       15.94      8.11 o 
   2   9   6      120.22      127.87     16.62 o 
   3   9   6      123.34      153.14     12.73 o 
   4   9   6       92.93      117.87     15.26 o 
  -6  10   6       20.09       19.28      9.81 o 
  -5  10   6       16.28       12.20      5.89 o 
  -4  10   6       22.73       31.05      7.23 o 
  -3  10   6       41.94       28.65      9.26 o 
  -2  10   6        8.28       11.55      5.49 o 
  -1  10   6      361.21      351.32     27.66 o 
   0  10   6      639.29      663.26     41.76 o 
   1  10   6      106.05      121.74     16.49 o 
   2  10   6        5.46        1.50      8.72 o 
   3  10   6       25.82       21.19     11.10 o 
  -5  11   6       56.80       55.82      9.03 o 
  -4  11   6        6.51        0.00      4.36 o 
  -3  11   6      265.08      270.58     17.39 o 
  -2  11   6      331.14      346.21     28.61 o 
  -1  11   6       27.05       23.50     10.22 o 
   0  11   6        6.94       24.73     10.15 o 
   1  11   6        8.84       17.71      9.54 o 
   2  11   6       38.10       47.82     12.94 o 
  -4  12   6       54.68       66.79     10.07 o 
  -3  12   6       33.42       20.44      7.06 o 
  -2  12   6       35.76       36.31     12.06 o 
  -1  12   6       84.70       98.51     16.55 o 
   0  12   6      262.08      358.47     29.63 o 
   1  12   6       69.30       61.38     13.49 o 
   1 -14   7       65.53       67.03     13.69 o 
  -2 -13   7       15.18        1.84      7.43 o 
   0 -13   7       18.83       20.57      9.06 o 
   1 -13   7        0.04        0.00      7.02 o 
   2 -13   7       33.18       31.75     10.83 o 
   3 -13   7       33.05       20.85     10.49 o 
  -3 -12   7        0.82        0.00      7.36 o 
  -2 -12   7       32.22       35.22     10.42 o 
  -1 -12   7        5.05        7.15      7.63 o 
   0 -12   7      113.74      115.33     14.85 o 
   1 -12   7       19.93       22.07      9.20 o 
   2 -12   7      188.20      199.74     20.98 o 
   3 -12   7        7.97       14.92      9.06 o 
   4 -12   7       64.19       63.56     14.37 o 
  -4 -11   7       14.45        9.61      8.99 o 
  -3 -11   7       47.37       49.80     11.51 o 
  -2 -11   7        8.85        6.54      7.36 o 
  -1 -11   7      231.89      198.77     13.02 o 
   0 -11   7      328.24      322.43     24.32 o 
   1 -11   7      131.82      131.89     15.94 o 
   2 -11   7      123.60      143.27     16.89 o 
   3 -11   7       82.69       92.44     15.19 o 
   4 -11   7       67.31       52.80     13.35 o 
   5 -11   7        4.41        0.00      7.15 o 
  -5 -10   7       32.43       29.91     11.65 o 
  -4 -10   7        0.36        1.98      8.24 o 
  -3 -10   7      218.38      215.68     19.96 o 
  -2 -10   7      353.71      382.52     26.43 o 
  -1 -10   7      187.33      146.14     11.99 o 
   0 -10   7     1645.69     1455.80     52.02 o 
   1 -10   7        3.70        2.25      5.65 o 
   2 -10   7        0.42        0.00      4.90 o 
   3 -10   7      101.81      104.64     15.33 o 
   4 -10   7       11.68        7.08      7.83 o 
   5 -10   7       15.01        4.63      8.31 o 
  -6  -9   7      129.70      169.22     21.46 o 
  -5  -9   7       68.57      108.18     16.49 o 
  -4  -9   7       23.51       22.34      9.20 o 
  -3  -9   7        4.65        2.32      6.20 o 
  -2  -9   7      552.22      542.53     22.41 o 
  -1  -9   7      226.15      228.90     17.17 o 
   0  -9   7       53.58       61.70      6.74 o 
   1  -9   7      397.06      425.64     27.86 o 
   2  -9   7      240.72      274.54     21.87 o 
   3  -9   7      200.56      191.29     19.48 o 
   4  -9   7       91.75       66.56     13.35 o 
   5  -9   7       40.27       30.52     11.10 o 
   6  -9   7       25.03       38.69     13.56 o 
  -6  -8   7       33.53       38.15     12.26 o 
  -5  -8   7      183.27      213.91     21.53 o 
  -4  -8   7        0.46        3.07      6.74 o 
  -3  -8   7      638.79      631.75     25.04 o 
  -2  -8   7      172.24      218.23     11.49 o 
  -1  -8   7       16.04       24.67     11.00 o 
   0  -8   7     1103.91      936.41     36.82 o 
   1  -8   7      446.98      369.57     24.32 o 
   2  -8   7       56.90       74.87     11.24 o 
   3  -8   7      239.23      295.11     24.12 o 
   4  -8   7      230.94      240.21     23.16 o 
   5  -8   7       14.63       11.58      8.86 o 
   6  -8   7        2.45        0.00      7.70 o 
  -6  -7   7       31.36       20.44     10.83 o 
  -5  -7   7        0.52        0.00      7.29 o 
  -4  -7   7      202.23      237.07     20.30 o 
  -3  -7   7       96.31      117.54      8.26 o 
  -2  -7   7     1409.99     1320.31     45.62 o 
  -1  -7   7        5.27        1.13      2.50 o 
   0  -7   7     1811.14     1640.05     55.46 o 
   1  -7   7     1290.63     1183.66     59.88 o 
   2  -7   7       42.45       55.91      9.37 o 
   3  -7   7      158.47      156.92      9.53 o 
   4  -7   7       35.07       45.55      6.17 o 
   5  -7   7       97.64      118.06     17.17 o 
   6  -7   7        0.86        0.00      6.81 o 
  -7  -6   7       18.79       22.28     11.31 o 
  -6  -6   7       32.01       51.71     12.67 o 
  -5  -6   7       36.51       62.47     12.19 o 
  -4  -6   7       60.54       55.60      6.35 o 
  -3  -6   7      184.30      179.77     10.20 o 
  -2  -6   7     1992.68     1986.03     65.97 o 
  -1  -6   7     2288.65     2405.95     78.52 o 
   0  -6   7      157.21      142.80      7.92 o 
   1  -6   7      359.53      324.14     20.71 o 
   2  -6   7      208.49      182.94      9.59 o 
   3  -6   7      604.80      629.18     24.06 o 
   4  -6   7       16.87       24.37      5.13 o 
   5  -6   7        0.02        0.00      4.39 o 
   6  -6   7       22.46       26.50     10.35 o 
   7  -6   7       14.02       14.65     10.42 o 
  -7  -5   7       13.85       21.46     10.29 o 
  -6  -5   7        0.67        5.11      8.31 o 
  -5  -5   7       59.89       97.15     13.83 o 
  -4  -5   7      740.53      838.89     31.62 o 
  -3  -5   7       86.78      113.98      7.89 o 
  -2  -5   7      826.52      891.84     31.72 o 
  -1  -5   7       54.45       42.58      7.77 o 
   0  -5   7     1015.80      966.95     33.04 o 
   1  -5   7     3296.38     3114.27     97.23 o 
   2  -5   7       70.00       50.58      8.07 o 
   3  -5   7        0.79        2.73      2.83 o 
   4  -5   7      178.29      205.79     12.08 o 
   5  -5   7       38.81       54.63      8.96 o 
   6  -5   7       10.29        6.35      5.45 o 
  -7  -4   7       45.08       44.62     12.06 o 
  -6  -4   7       96.89       73.71     13.22 o 
  -5  -4   7       81.86       60.04      6.87 o 
  -4  -4   7        3.08        1.11      3.15 o 
  -3  -4   7       19.11       36.38      4.84 o 
  -2  -4   7      449.69      398.03     27.45 o 
  -1  -4   7     4526.68     4796.72    152.14 o 
   0  -4   7      259.98      298.82     11.76 o 
   1  -4   7      275.15      241.14     10.53 o 
   2  -4   7       14.62       31.50      4.05 o 
   3  -4   7      213.15      229.10     11.68 o 
   4  -4   7      144.58      190.27     14.61 o 
   5  -4   7       24.27       14.08      5.16 o 
   6  -4   7        3.34        0.00      4.09 o 
   7  -4   7       17.89       15.26      7.70 o 
  -8  -3   7      111.94       77.32     14.71 o 
  -7  -3   7        1.94        5.11      8.24 o 
  -6  -3   7       94.30      131.34     16.01 o 
  -5  -3   7     1083.63     1354.96     48.21 o 
  -4  -3   7     1171.42     1327.48     47.72 o 
  -3  -3   7      314.46      391.59     32.80 o 
  -2  -3   7      545.50      489.68     18.82 o 
  -1  -3   7     2700.69     2855.75    115.27 o 
   0  -3   7     1549.45     1712.08     44.47 o 
   1  -3   7      362.26      350.75     13.85 o 
   2  -3   7     1207.94     1111.42     37.53 o 
   3  -3   7       27.08       30.04      4.61 o 
   4  -3   7        4.97        4.61      3.54 o 
   5  -3   7       22.01       14.27      4.81 o 
   6  -3   7      118.07      110.70     13.42 o 
   7  -3   7       13.17       13.76      7.83 o 
  -8  -2   7       25.61       26.30     10.76 o 
  -7  -2   7        0.04        0.00      7.02 o 
  -6  -2   7      329.96      328.95     16.36 o 
  -5  -2   7      391.63      369.78     22.75 o 
  -4  -2   7       10.06       10.76      4.29 o 
  -3  -2   7      150.73      175.83     12.53 o 
  -2  -2   7     1399.04     1306.69     62.06 o 
  -1  -2   7     1396.20     1346.89     63.70 o 
   0  -2   7       71.10       61.92      4.60 o 
   1  -2   7     6538.20     6804.59    207.86 o 
   2  -2   7        0.97        0.57      2.29 o 
   3  -2   7      987.54     1019.02     60.26 o 
   5  -2   7      248.07      317.92     16.56 o 
   6  -2   7       90.03      121.06     14.44 o 
   7  -2   7        0.15        0.00      5.72 o 
  -8  -1   7        1.82        3.00      7.97 o 
  -7  -1   7       22.18       44.14     10.56 o 
  -6  -1   7        0.26        0.00      3.88 o 
  -5  -1   7       86.11      108.05     10.90 o 
  -4  -1   7      746.69      752.50     39.04 o 
  -3  -1   7       34.75       45.30      6.20 o 
  -2  -1   7      418.94      520.95     27.45 o 
  -1  -1   7     2533.97     2571.15    117.51 o 
   0  -1   7      675.57      584.65     20.48 o 
   1  -1   7     2411.46     2587.19     66.36 o 
   2  -1   7     2919.80     3026.34     95.13 o 
   3  -1   7      441.49      501.27     20.11 o 
   4  -1   7        0.55        2.81      2.90 o 
   5  -1   7       59.95       48.91      9.61 o 
   6  -1   7       84.36       87.74     12.94 o 
   7  -1   7        5.58       14.99      8.65 o 
  -7   0   7        0.62        4.22      5.59 o 
  -6   0   7       74.86       75.69      9.95 o 
  -5   0   7       54.30       70.99      9.06 o 
  -4   0   7      574.21      572.79     31.47 o 
  -3   0   7      320.85      317.66     19.21 o 
  -2   0   7     5797.93     5683.62    255.40 o 
  -1   0   7     6411.19     6240.61    190.22 o 
   0   0   7     4019.25     3924.14     99.49 o 
   1   0   7      121.99      127.42      5.38 o 
   2   0   7        8.86        9.31      2.06 o 
   3   0   7       10.27       13.15      3.56 o 
   4   0   7       42.14       38.42      8.24 o 
   5   0   7      124.68      147.69     15.33 o 
   6   0   7        4.14        6.27      6.61 o 
   7   0   7        0.36        7.97      7.49 o 
  -8   1   7        3.50        1.84      5.99 o 
  -7   1   7        1.08       12.60      6.40 o 
  -6   1   7       14.46        8.72      5.65 o 
  -5   1   7      132.96      114.11     11.85 o 
  -4   1   7      532.45      542.00     30.45 o 
  -3   1   7     3232.51     3260.57    149.67 o 
  -2   1   7      937.65      999.18     49.12 o 
  -1   1   7       34.51       24.15      2.53 o 
   0   1   7      219.37      175.44      6.61 o 
   1   1   7     1695.99     1981.09     62.72 o 
   2   1   7      286.53      261.12     11.83 o 
   3   1   7      209.35      185.30     22.00 o 
   4   1   7      335.30      320.93     22.69 o 
   5   1   7        8.69        0.00      5.31 o 
   6   1   7        4.45       15.06      8.31 o 
   7   1   7        0.59        6.74      8.11 o 
  -8   2   7        0.48        1.36      5.99 o 
  -7   2   7       41.00       69.96     11.10 o 
  -6   2   7      297.51      275.09     20.64 o 
  -5   2   7      244.79      206.69     16.83 o 
  -4   2   7      131.91       91.83     10.70 o 
  -3   2   7      446.21      511.61     28.88 o 
  -2   2   7       58.54       40.67      6.06 o 
  -1   2   7     1300.55     1285.67     34.45 o 
   0   2   7      506.47      419.77     12.97 o 
   1   2   7      173.23      159.61      6.64 o 
   2   2   7      686.78      809.57     23.63 o 
   3   2   7      110.64      133.13      9.38 o 
   4   2   7       79.99       62.06     10.63 o 
   5   2   7       11.20       20.51      8.31 o 
   6   2   7       11.01       21.60      9.20 o 
  -8   3   7        7.16        0.00      6.40 o 
  -7   3   7      129.08       92.72     13.01 o 
  -6   3   7      105.76       76.71     11.10 o 
  -5   3   7        1.64        0.00      4.29 o 
  -4   3   7       63.83       60.63      9.20 o 
  -3   3   7      636.49      660.13     36.11 o 
  -2   3   7       10.72        7.29      3.00 o 
  -1   3   7     4077.98     4271.96    136.61 o 
   0   3   7      942.55      931.12     31.74 o 
   1   3   7      254.99      311.62     10.82 o 
   2   3   7      587.05      594.79     18.56 o 
   3   3   7      121.43      145.87     12.84 o 
   4   3   7      261.51      291.44     22.48 o 
   5   3   7        5.05        0.00      5.93 o 
   6   3   7        5.48        7.36      7.97 o 
  -8   4   7        0.94        2.32      7.08 o 
  -7   4   7       70.92       76.37     12.47 o 
  -6   4   7       95.47       91.29     12.88 o 
  -5   4   7        2.71        7.02      5.72 o 
  -4   4   7       92.81       79.43     10.49 o 
  -3   4   7      747.46      752.64     35.56 o 
  -2   4   7     1123.77     1234.73     43.28 o 
  -1   4   7        1.65        5.24      2.07 o 
   0   4   7     1193.58     1116.54     57.39 o 
   1   4   7        4.48        0.00      3.20 o 
   2   4   7        9.61        5.33      3.89 o 
   3   4   7      114.31       80.73      8.45 o 
   4   4   7      304.75      247.52     14.96 o 
   5   4   7       29.00       50.34     11.58 o 
   6   4   7        3.50        0.00      6.74 o 
  -7   5   7        0.00        0.00      6.06 o 
  -6   5   7      223.87      211.46     19.42 o 
  -5   5   7      335.17      313.85     23.71 o 
  -4   5   7      255.91      215.14     18.05 o 
  -3   5   7     1261.76     1274.64     45.78 o 
  -2   5   7      118.59      123.42      8.59 o 
  -1   5   7      417.38      434.15     15.66 o 
   0   5   7      143.06      125.95      6.70 o 
   1   5   7       11.48       11.86      4.44 o 
   2   5   7      194.90      204.16     13.08 o 
   3   5   7       97.79      128.01     10.53 o 
   4   5   7       17.22       30.98      9.20 o 
   5   5   7        4.58        4.36      7.15 o 
   6   5   7        1.24        0.00      6.68 o 
  -7   6   7       35.96       20.71      9.26 o 
  -6   6   7       32.37       21.12      8.65 o 
  -5   6   7       70.77       79.02     12.26 o 
  -4   6   7      202.29      242.52     20.37 o 
  -3   6   7      422.58      423.86     19.68 o 
  -2   6   7      162.76      171.28     10.90 o 
  -1   6   7      567.23      570.53     25.72 o 
   0   6   7     1398.49     1392.95     38.80 o 
   1   6   7       20.35       26.49      5.20 o 
   2   6   7      804.40      827.02     32.50 o 
   3   6   7       71.79       77.11      8.74 o 
   4   6   7        0.04        5.20      5.08 o 
   5   6   7        1.68        4.97      8.04 o 
  -7   7   7        3.72        4.29      7.77 o 
  -6   7   7       84.84       75.35     13.62 o 
  -5   7   7      164.03      146.88     16.96 o 
  -4   7   7        1.03        0.00      3.83 o 
  -3   7   7      234.13      221.02     13.67 o 
  -2   7   7      493.87      567.29     24.47 o 
  -1   7   7      100.83      100.76     12.40 o 
   0   7   7      629.06      630.83     37.74 o 
   1   7   7      687.69      602.80     35.77 o 
   2   7   7        0.01        0.18      4.30 o 
   3   7   7       41.70       46.97      7.56 o 
   4   7   7       18.08        6.31      5.67 o 
   5   7   7        2.80        0.00      7.29 o 
  -7   8   7       10.35        6.81      7.97 o 
  -6   8   7        1.17        3.13      7.63 o 
  -5   8   7       82.48       72.96     13.35 o 
  -4   8   7       12.89       23.31      6.26 o 
  -3   8   7      511.86      535.62     24.66 o 
  -2   8   7      505.01      548.79     24.52 o 
  -1   8   7       14.69       14.73      4.45 o 
   0   8   7      101.53       85.84     12.40 o 
   1   8   7       68.19       86.52     13.15 o 
   2   8   7       11.42        8.73      5.28 o 
   3   8   7       63.03       62.77      8.73 o 
   4   8   7       22.16       23.71      7.58 o 
  -6   9   7        2.76        0.00      6.74 o 
  -5   9   7       69.13       58.59     12.74 o 
  -4   9   7      243.34      252.20     16.22 o 
  -3   9   7       15.99       23.22      6.45 o 
  -2   9   7      136.23      161.57     20.06 o 
  -1   9   7        8.55        9.47      7.36 o 
   0   9   7      115.44      131.82     16.01 o 
   1   9   7       74.07       83.25     13.35 o 
   2   9   7        0.30        0.00      7.08 o 
   3   9   7        7.00       14.24      9.40 o 
  -5  10   7       22.99       17.76     10.25 o 
  -4  10   7        1.41        8.11      6.61 o 
  -3  10   7      126.66      128.26     12.04 o 
  -2  10   7      344.65      413.73     60.15 o 
  -1  10   7      108.88       65.81     12.94 o 
   0  10   7        0.78        0.89      7.63 o 
   1  10   7       21.13       24.52     10.08 o 
   2  10   7        9.06       12.13      8.52 o 
   3  10   7        0.21        0.00      8.04 o 
  -4  11   7       72.45       85.83     12.67 o 
  -3  11   7        0.13        0.00      5.04 o 
  -2  11   7       77.69       60.02     13.42 o 
  -1  11   7        1.00        2.25      8.17 o 
   0  11   7       88.13      108.25     16.62 o 
   1  11   7       31.20       45.58     12.13 o 
  -3  12   7        2.19        2.66      8.38 o 
  -2  12   7       37.98       35.63     12.40 o 
  -1  12   7       49.69       64.79     14.17 o 
   0  12   7        0.37        0.00      8.04 o 
   0 -13   8      386.95      344.98     27.59 o 
   1 -13   8      205.38      205.80     21.39 o 
   2 -13   8       38.46       38.42     11.72 o 
  -3 -12   8      171.27      162.00     18.94 o 
  -2 -12   8      392.32      311.40     25.41 o 
   0 -12   8        0.50        0.00      5.99 o 
   1 -12   8        1.01        0.00      6.40 o 
   2 -12   8       20.71       27.79      9.95 o 
   3 -12   8      368.83      406.63     32.50 o 
   4 -12   8       31.93       29.02     11.99 o 
  -4 -11   8      265.60      281.97     25.21 o 
  -3 -11   8      280.11      292.19     24.32 o 
  -2 -11   8        4.45        0.48      6.54 o 
  -1 -11   8       91.09       78.27     11.72 o 
   0 -11   8      741.10      747.73     43.94 o 
   1 -11   8      764.35      684.24     42.03 o 
   2 -11   8        0.80        5.11      7.36 o 
   3 -11   8       53.92       32.56     10.90 o 
   4 -11   8        1.23        1.70      7.43 o 
  -5 -10   8      110.67       87.54     15.67 o 
  -4 -10   8      221.84      223.92     21.12 o 
  -3 -10   8      399.77      393.69     27.93 o 
  -2 -10   8      723.89      683.02     27.68 o 
   0 -10   8       29.81       36.51      8.92 o 
   1 -10   8       18.58       21.53      7.70 o 
   2 -10   8        0.48        4.50      6.40 o 
   3 -10   8      381.48      355.68     28.68 o 
   4 -10   8       79.35       74.66     14.85 o 
   5 -10   8       47.60       50.75     13.97 o 
  -5  -9   8      626.23      745.14     46.80 o 
  -4  -9   8      495.96      561.28     36.31 o 
  -3  -9   8      108.52      119.29     13.97 o 
  -2  -9   8       24.74       21.35      4.81 o 
  -1  -9   8      387.72      314.69     16.08 o 
   0  -9   8      633.46      598.27     34.81 o 
   1  -9   8     1405.48     1308.81     67.65 o 
   2  -9   8      227.30      194.70     18.33 o 
   3  -9   8       28.94       19.76      8.92 o 
   4  -9   8       19.92       16.76      9.33 o 
   5  -9   8        7.22       10.63      8.65 o 
  -6  -8   8      342.79      372.23     31.13 o 
  -5  -8   8      243.58      272.77     24.66 o 
  -4  -8   8        5.93        0.00      6.61 o 
  -3  -8   8       18.02       11.31      5.35 o 
  -2  -8   8     1559.85     1497.71     51.83 o 
  -1  -8   8     1317.33     1303.01     45.57 o 
   0  -8   8      410.49      380.07     24.05 o 
   1  -8   8      123.85      137.68     13.49 o 
   2  -8   8      685.51      716.06     41.76 o 
   3  -8   8      888.72      948.09     54.36 o 
   4  -8   8      328.94      355.06     28.95 o 
   5  -8   8       55.74       71.94     14.65 o 
   6  -8   8       80.89      106.75     18.67 o 
  -6  -7   8      294.45      381.09     31.06 o 
  -5  -7   8      316.97      456.02     32.90 o 
  -4  -7   8      772.36      906.05     50.68 o 
  -3  -7   8      208.37      250.04     12.95 o 
  -2  -7   8      125.75      150.83      9.47 o 
  -1  -7   8      167.42      185.12      9.80 o 
   0  -7   8      960.27      959.94     49.53 o 
   1  -7   8     2860.17     2538.18    119.90 o 
   2  -7   8     3380.23     3300.09    138.50 o 
   3  -7   8      616.05      619.68     24.20 o 
   4  -7   8      105.09      124.25      9.68 o 
   5  -7   8      241.03      227.60     23.84 o 
   6  -7   8      123.55       88.83     16.62 o 
  -7  -6   8       36.84       30.25     12.13 o 
  -6  -6   8      424.03      434.84     32.90 o 
  -5  -6   8      172.84      186.32     19.21 o 
  -4  -6   8      294.61      301.66     15.13 o 
  -3  -6   8        7.51        1.29      3.37 o 
  -2  -6   8     3874.07     3820.83    174.74 o 
  -1  -6   8     2689.61     2573.71     83.95 o 
   0  -6   8     1266.46     1219.64     41.67 o 
   1  -6   8      307.19      273.59     18.87 o 
   2  -6   8      427.93      480.75     25.58 o 
   3  -6   8     1078.61     1077.95     38.08 o 
   4  -6   8      788.55      828.48     37.03 o 
   5  -6   8      343.44      402.66     19.64 o 
   6  -6   8       63.06       64.58     14.44 o 
  -7  -5   8        3.20        0.00      7.15 o 
  -6  -5   8      276.55      310.03     26.43 o 
  -5  -5   8      225.95      296.18     15.52 o 
  -4  -5   8     2919.05     3348.35    110.15 o 
  -3  -5   8     2171.88     2431.15     80.65 o 
  -2  -5   8     2398.86     2473.19    114.93 o 
  -1  -5   8      125.83      128.11      7.50 o 
   0  -5   8      453.01      488.64     18.24 o 
   1  -5   8     3672.19     3751.20    116.80 o 
   2  -5   8     2115.19     1939.30     62.69 o 
   3  -5   8      332.20      297.13     14.18 o 
   4  -5   8      119.12      130.60     18.16 o 
   5  -5   8      171.93      166.36     12.05 o 
   6  -5   8      108.95       96.42      9.85 o 
  -7  -4   8       67.18      106.14     16.21 o 
  -6  -4   8      861.02      922.68     53.68 o 
  -5  -4   8      356.36      341.65     16.70 o 
  -4  -4   8      233.37      270.59     13.77 o 
  -3  -4   8     1256.11     1278.63     59.88 o 
  -2  -4   8     3798.48     3563.59    162.61 o 
  -1  -4   8    10189.66    10672.78    335.02 o 
   0  -4   8     1507.82     1450.69     47.89 o 
   1  -4   8        2.82        1.58      2.16 o 
   2  -4   8       20.86       26.07      4.11 o 
   3  -4   8        1.05        0.91      2.70 o 
   4  -4   8      365.07      390.48     23.54 o 
   5  -4   8      401.67      495.82     32.22 o 
   6  -4   8      165.46      194.09     17.71 o 
   7  -4   8      101.17      118.88     14.99 o 
  -7  -3   8      214.67      195.93     20.57 o 
  -6  -3   8      220.94      243.67     14.10 o 
  -5  -3   8       53.21       65.49      7.63 o 
  -4  -3   8      848.23      896.84     45.58 o 
  -3  -3   8     5559.35     6013.71    410.55 o 
  -2  -3   8     1815.69     1968.86     92.10 o 
  -1  -3   8      453.72      496.27     29.77 o 
   0  -3   8       19.98       30.10      2.99 o 
   1  -3   8     2098.99     2156.94     68.70 o 
   2  -3   8     2612.72     2686.31     85.27 o 
   3  -3   8       27.56       25.27      4.53 o 
   4  -3   8      503.11      506.80     24.97 o 
   5  -3   8      315.83      265.28     24.46 o 
   6  -3   8      221.78      178.62     17.17 o 
   7  -3   8      109.08       98.98     14.31 o 
  -8  -2   8      117.19      144.70     18.53 o 
  -7  -2   8      365.34      452.55     32.15 o 
  -6  -2   8      361.22      421.88     19.53 o 
  -5  -2   8      207.82      185.09     14.71 o 
  -4  -2   8       92.76       97.49      9.95 o 
  -3  -2   8       13.75       13.56      4.43 o 
  -2  -2   8      781.12      746.30     37.88 o 
  -1  -2   8      614.23      572.99     30.04 o 
   0  -2   8    13145.31    13229.29    400.78 o 
   1  -2   8     2230.69     2039.38     65.15 o 
   2  -2   8      146.41      145.93     10.01 o 
   3  -2   8      561.45      562.46     22.32 o 
   5  -2   8      278.52      307.10     22.34 o 
   6  -2   8       60.02       81.41     12.26 o 
   7  -2   8       23.56       46.39     10.83 o 
  -8  -1   8      133.13      114.86     16.15 o 
  -7  -1   8      282.77      251.86     19.62 o 
  -6  -1   8      110.99       95.17     11.17 o 
  -5  -1   8        0.43        3.75      4.43 o 
  -4  -1   8     1473.25     1520.13     73.51 o 
  -3  -1   8     1524.56     1498.26     71.80 o 
  -2  -1   8      359.95      438.38     24.32 o 
  -1  -1   8        0.09        0.00      2.04 o 
   0  -1   8     1298.36     1461.79     47.40 o 
   1  -1   8     2392.59     2472.71     78.18 o 
   2  -1   8     3131.53     3201.06    100.80 o 
   4  -1   8      520.08      538.38     31.71 o 
   5  -1   8       10.75        6.06      6.20 o 
   6  -1   8        1.32        5.11      6.68 o 
  -7   0   8       63.84       88.08     11.79 o 
  -6   0   8      379.52      389.94     25.27 o 
  -5   0   8      407.58      425.10     26.09 o 
  -4   0   8      661.76      676.07     36.51 o 
  -3   0   8      132.57      141.70     11.72 o 
  -2   0   8       24.15       28.88      5.38 o 
  -1   0   8     4562.39     4519.54    139.05 o 
   0   0   8     5528.00     5396.79    136.26 o 
   1   0   8      707.96      613.91     17.86 o 
   2   0   8       74.85       66.27     12.09 o 
   3   0   8      468.88      417.61     17.87 o 
   4   0   8      732.48      696.71     38.83 o 
   5   0   8       33.90       31.61      9.06 o 
   6   0   8       41.99       68.19     12.33 o 
  -8   1   8       36.20       25.07      8.58 o 
  -7   1   8       28.59       17.17      6.88 o 
  -6   1   8        7.27        4.70      5.25 o 
  -5   1   8      122.17      141.70     13.22 o 
  -4   1   8     1066.83      947.61     48.98 o 
  -3   1   8     5656.36     5329.10    241.43 o 
  -2   1   8     1775.37     1918.66     90.20 o 
  -1   1   8      262.14      247.77     10.80 o 
   0   1   8       33.46       35.27      3.04 o 
   1   1   8       31.46       26.13      4.46 o 
   2   1   8     1371.33     1564.10     44.34 o 
   3   1   8     1674.36     1656.59     55.51 o 
   4   1   8      101.57      137.20     15.12 o 
   5   1   8       82.86       84.68     12.88 o 
   6   1   8      105.17       82.63     13.90 o 
  -8   2   8       17.15       15.33      7.70 o 
  -7   2   8       20.33       25.07      8.11 o 
  -6   2   8        1.17        0.00      4.16 o 
  -5   2   8     1936.86     1871.04     91.49 o 
  -4   2   8      945.15      966.48     50.41 o 
  -3   2   8       96.19      106.41     10.70 o 
  -2   2   8       60.95       80.32      8.86 o 
  -1   2   8     1763.12     1790.09     47.29 o 
   0   2   8     1793.21     1658.30     44.07 o 
   1   2   8      220.52      209.90      9.23 o 
   2   2   8        7.52        8.12      2.45 o 
   3   2   8       12.66        8.65      5.59 o 
   4   2   8       51.94       33.99      9.33 o 
   5   2   8      251.42      251.45     22.00 o 
   6   2   8      147.70      156.96     18.80 o 
  -8   3   8       37.16       38.01     10.08 o 
  -7   3   8       45.10       24.59      8.58 o 
  -6   3   8       25.82       25.27      7.90 o 
  -5   3   8      211.44      204.71     17.37 o 
  -4   3   8       44.84       42.31      8.04 o 
  -3   3   8      702.56      651.27     36.04 o 
  -2   3   8     2941.31     2982.69     97.38 o 
  -1   3   8      709.80      665.35     19.65 o 
   0   3   8       76.18       71.50      5.83 o 
   1   3   8       65.73       51.83      4.04 o 
   2   3   8      235.88      260.07     14.78 o 
   3   3   8      269.84      294.64     22.34 o 
   4   3   8      203.80      234.48     20.57 o 
   5   3   8       53.30       58.45     11.92 o 
   6   3   8       65.59       40.94     11.92 o 
  -7   4   8        6.48        7.08      7.08 o 
  -6   4   8       52.92       64.17     11.31 o 
  -5   4   8      437.27      405.34     27.66 o 
  -4   4   8       36.37       42.17      8.38 o 
  -3   4   8      396.36      374.68     24.25 o 
  -2   4   8        1.01        1.45      2.84 o 
  -1   4   8      578.99      601.16     18.39 o 
   0   4   8     1192.39     1267.27     46.83 o 
   1   4   8      620.17      594.35     21.27 o 
   2   4   8      335.45      350.90     21.77 o 
   3   4   8       45.52       45.84      7.13 o 
   4   4   8        1.69        0.00      5.18 o 
   5   4   8       10.27        4.70      7.63 o 
  -7   5   8       39.15       32.63      9.74 o 
  -6   5   8       64.44       47.28     10.63 o 
  -5   5   8       39.07       33.65      8.99 o 
  -4   5   8      313.19      353.50     25.14 o 
  -3   5   8       61.15       52.93      6.36 o 
  -2   5   8     1875.67     1896.00     67.68 o 
  -1   5   8      189.86      167.53      9.89 o 
   0   5   8        5.32        5.01      3.68 o 
   1   5   8      137.28      133.85      9.56 o 
   2   5   8      476.38      531.61     34.91 o 
   3   5   8      133.27      142.06     11.39 o 
   4   5   8        0.49        2.11      6.34 o 
   5   5   8       25.16       39.99     10.90 o 
  -7   6   8        2.11        7.90      7.56 o 
  -6   6   8      105.89       91.42     14.44 o 
  -5   6   8      111.48       87.27     13.15 o 
  -4   6   8      116.55      139.52     15.12 o 
  -3   6   8        4.75        5.59      4.00 o 
  -2   6   8       23.68       30.29      8.58 o 
  -1   6   8        4.99        2.46      2.35 o 
   0   6   8      487.28      563.17     18.37 o 
   1   6   8      887.25      888.59     33.46 o 
   2   6   8      215.45      267.05     36.72 o 
   3   6   8       11.22       12.18      5.80 o 
   4   6   8       20.35        5.11      7.56 o 
   5   6   8       27.03       13.49      9.26 o 
  -7   7   8       43.66       57.22     12.88 o 
  -6   7   8      109.63       97.42     15.33 o 
  -5   7   8        0.56        0.00      5.65 o 
  -4   7   8       10.92        1.42      4.16 o 
  -3   7   8      387.37      372.26     18.95 o 
  -2   7   8      470.10      530.94     23.52 o 
  -1   7   8       52.50       22.11     12.94 o 
   0   7   8       76.35       75.62     11.51 o 
   1   7   8       24.05       14.38      6.03 o 
   2   7   8        5.29        0.00      4.16 o 
   3   7   8       54.00       52.05     11.10 o 
   4   7   8       24.16       25.34     10.22 o 
  -6   8   8       16.15       21.39      9.61 o 
  -5   8   8      158.67      170.04     19.07 o 
  -4   8   8      268.31      319.09     18.38 o 
  -3   8   8       73.20      116.12     31.30 o 
  -2   8   8      234.08      247.77     14.83 o 
  -1   8   8       24.82       21.07      5.19 o 
   0   8   8       37.25       32.56      8.99 o 
   1   8   8       73.09       90.74     13.56 o 
   2   8   8        0.39        0.00      4.41 o 
   3   8   8        0.10        0.00      4.76 o 
   4   8   8       14.48        9.26      9.06 o 
  -6   9   8        3.79       17.78      9.40 o 
  -5   9   8       10.82        7.97      7.77 o 
  -4   9   8       43.45       42.88      7.75 o 
  -3   9   8       91.60       92.39     10.15 o 
  -2   9   8      377.58      437.80     21.97 o 
  -1   9   8      172.45      169.63     18.33 o 
   0   9   8        4.28        8.11      7.97 o 
   1   9   8       25.39       11.10      8.58 o 
   2   9   8        0.36        1.43      7.29 o 
   3   9   8        5.81        0.00      7.43 o 
  -5  10   8        4.48        2.30      5.29 o 
  -4  10   8      160.91      174.00     19.96 o 
  -3  10   8       97.21      102.12     11.08 o 
  -2  10   8       25.52       24.46     10.08 o 
  -1  10   8       32.16       23.43      9.81 o 
   0  10   8       60.65       97.76     15.40 o 
   1  10   8      102.82      114.99     16.42 o 
   2  10   8        2.88        2.45      8.04 o 
  -4  11   8       16.61       13.39      6.42 o 
  -3  11   8       13.02       18.67     11.38 o 
  -2  11   8       34.28       22.82     11.10 o 
  -1  11   8      155.10      132.84     18.73 o 
   0  11   8       64.28       57.22     13.56 o 
   1  11   8        0.01        1.50      7.97 o 
   0 -13   9      102.07      124.46     17.03 o 
   1 -13   9      134.12      135.64     18.19 o 
   2 -13   9       45.49       42.85     12.88 o 
  -3 -12   9       37.25       27.93     10.76 o 
  -1 -12   9      355.60      374.82     27.86 o 
   0 -12   9       47.49       55.59     11.58 o 
   1 -12   9        2.71        6.06      7.70 o 
   2 -12   9       21.14       29.70     10.35 o 
   3 -12   9      107.29      117.51     18.05 o 
  -4 -11   9       47.84       54.02     12.67 o 
  -3 -11   9       41.48       46.46     11.38 o 
  -1 -11   9        3.13        4.63      6.20 o 
   0 -11   9       16.48        8.99      7.90 o 
   1 -11   9      511.70      493.29     33.52 o 
   2 -11   9      287.76      265.07     23.57 o 
   3 -11   9        0.01        9.26      8.38 o 
   4 -11   9        1.25        0.00      7.63 o 
  -5 -10   9       13.01        4.29      9.81 o 
  -4 -10   9        1.46        1.50      8.17 o 
  -3 -10   9      131.49      123.58     15.06 o 
  -2 -10   9      169.48      136.18     13.52 o 
  -1 -10   9      205.55      198.38     17.51 o 
   0 -10   9       18.16       26.16      8.52 o 
   1 -10   9      147.87      156.82     16.28 o 
   2 -10   9        8.64       11.92      7.43 o 
   3 -10   9        0.34        0.00      5.79 o 
   4 -10   9       32.77       44.42     12.53 o 
   5 -10   9       37.08       53.07     14.17 o 
  -5  -9   9       72.39       78.14     15.53 o 
  -4  -9   9      158.35      166.97     18.26 o 
  -3  -9   9      626.52      638.94     37.95 o 
  -2  -9   9        1.60        2.86      4.73 o 
  -1  -9   9      603.12      614.82     35.56 o 
   0  -9   9        4.40        6.54      5.45 o 
   1  -9   9      102.76      119.22     13.49 o 
   2  -9   9      320.32      294.09     23.37 o 
   3  -9   9       10.01       12.53      7.70 o 
   4  -9   9       19.64       24.25     10.35 o 
   5  -9   9       92.45       81.54     16.42 o 
  -6  -8   9        5.01        2.86      9.74 o 
  -5  -8   9       31.55       24.52     10.83 o 
  -4  -8   9        0.12        0.00      6.34 o 
  -3  -8   9       33.67       45.95      6.98 o 
  -2  -8   9      381.09      321.27     21.60 o 
  -1  -8   9       12.47       15.60      5.99 o 
   0  -8   9      742.73      679.06     38.08 o 
   1  -8   9      123.02      130.66     13.42 o 
   2  -8   9      250.15      248.86     20.44 o 
   3  -8   9        1.46        9.52      4.33 o 
   4  -8   9      299.88      349.14     29.09 o 
   5  -8   9       74.48       67.58     14.92 o 
  -6  -7   9        7.26       11.79     10.22 o 
  -5  -7   9      141.61      187.21     20.51 o 
  -4  -7   9      165.31      210.28     12.71 o 
  -3  -7   9       26.32       29.62      5.22 o 
  -2  -7   9      207.12      273.04     18.80 o 
  -1  -7   9      605.66      522.41     20.70 o 
   0  -7   9       54.60       63.08      8.92 o 
   1  -7   9      163.32      181.89     15.40 o 
   2  -7   9      314.96      308.41     19.01 o 
   3  -7   9      107.28      112.53      8.79 o 
   4  -7   9       46.35       53.94      7.06 o 
   5  -7   9        2.35       12.26      8.99 o 
   6  -7   9       15.92        8.38      9.06 o 
  -6  -6   9        0.09        0.27      8.72 o 
  -5  -6   9      143.41      187.89     19.62 o 
  -4  -6   9        5.06       11.06      4.53 o 
  -3  -6   9      406.54      472.76     20.19 o 
  -2  -6   9       36.75       37.64      5.08 o 
  -1  -6   9      925.10      887.55     31.70 o 
   0  -6   9     2109.79     1899.51     90.81 o 
   1  -6   9      148.84      134.07      8.19 o 
   2  -6   9        0.73        3.29      3.13 o 
   3  -6   9        1.41        1.70      3.95 o 
   4  -6   9       74.70       82.49      8.13 o 
   5  -6   9        0.03        0.00      6.37 o 
   6  -6   9        6.18        7.56      8.11 o 
  -7  -5   9        2.26        2.25      8.92 o 
  -6  -5   9       26.48       32.90     11.38 o 
  -5  -5   9      179.69      178.13     11.90 o 
  -4  -5   9      158.89      171.06     11.02 o 
  -3  -5   9      352.91      415.74     18.21 o 
  -2  -5   9        1.01        0.00      2.84 o 
  -1  -5   9      160.10      181.04      9.34 o 
   0  -5   9      141.31      154.78     12.60 o 
   1  -5   9      143.89      177.55      9.37 o 
   2  -5   9      452.93      442.30     18.02 o 
   3  -5   9      134.63      134.43      9.20 o 
   4  -5   9        1.21        1.99      3.80 o 
   5  -5   9       71.90       82.61      9.05 o 
   6  -5   9        7.40        5.57      5.32 o 
  -7  -4   9        0.02        0.00      8.17 o 
  -6  -4   9        9.59        1.16      8.24 o 
  -5  -4   9      325.40      363.73     17.82 o 
  -4  -4   9      110.18      135.46      9.54 o 
  -3  -4   9      510.73      549.18     40.64 o 
  -2  -4   9      453.45      573.48     22.16 o 
  -1  -4   9     1302.10     1362.50     59.40 o 
   0  -4   9     1103.95     1004.84     50.41 o 
   1  -4   9        4.80       11.33      3.11 o 
   2  -4   9      154.74      158.62      9.16 o 
   3  -4   9       54.93       56.15      6.21 o 
   4  -4   9       26.80       11.29      4.63 o 
   5  -4   9        8.92        8.70      4.93 o 
   6  -4   9       18.88       33.04      9.26 o 
  -7  -3   9       10.59        0.61      8.45 o 
  -6  -3   9       52.49       80.14      8.58 o 
  -5  -3   9      506.66      539.09     23.17 o 
  -4  -3   9       77.76       83.49      7.59 o 
  -3  -3   9      252.10      253.83     16.96 o 
  -2  -3   9      116.53      146.40     11.65 o 
  -1  -3   9       38.23       39.51      6.13 o 
   0  -3   9     2486.82     2263.82     71.94 o 
   1  -3   9      783.83      677.33     24.52 o 
   2  -3   9      240.46      251.89     12.19 o 
   3  -3   9      148.35      178.06     18.77 o 
   4  -3   9       15.89       27.01      5.46 o 
   5  -3   9        0.31        0.56      4.23 o 
   6  -3   9       13.08        9.33      7.15 o 
  -7  -2   9        0.03        6.06      8.52 o 
  -6  -2   9        0.55        0.00      4.84 o 
  -5  -2   9      380.02      363.44     23.37 o 
  -4  -2   9       26.48       19.48      5.65 o 
  -3  -2   9     1155.58     1092.92     54.36 o 
  -2  -2   9      474.45      538.93     29.23 o 
  -1  -2   9       19.82       17.92      4.43 o 
   0  -2   9      269.23      307.16     13.11 o 
   1  -2   9      299.84      347.71     14.51 o 
   2  -2   9        1.24        1.70      2.67 o 
   3  -2   9       43.38       47.96      5.81 o 
   4  -2   9       21.76       31.95      8.11 o 
   5  -2   9       65.33       92.44     12.67 o 
   6  -2   9       45.71       61.58     11.65 o 
  -7  -1   9       27.72       46.73      9.47 o 
  -6  -1   9      109.20      145.38     13.97 o 
  -5  -1   9      375.42      375.84     23.98 o 
  -4  -1   9      419.90      483.82     28.14 o 
  -3  -1   9       69.15       52.93      7.36 o 
  -2  -1   9      708.73      735.95     38.08 o 
  -1  -1   9      151.64      181.35     12.88 o 
   0  -1   9     1678.60     1750.32     56.58 o 
   1  -1   9        0.44        5.83      2.75 o 
   2  -1   9      217.57      231.42     11.61 o 
   3  -1   9       65.54       72.96     10.42 o 
   4  -1   9        8.54        4.90      5.93 o 
   5  -1   9       51.59       53.55     10.49 o 
   6  -1   9       34.95       42.03     10.29 o 
  -7   0   9      170.35      154.64     15.53 o 
  -6   0   9       24.43       30.66      7.43 o 
  -5   0   9        9.60        9.26      5.59 o 
  -4   0   9      399.77      357.86     22.75 o 
  -3   0   9      394.02      338.44     21.19 o 
  -2   0   9      298.16      292.66     18.46 o 
  -1   0   9      218.49      245.26     26.33 o 
   0   0   9     1091.38     1129.03     37.91 o 
   1   0   9      605.15      526.90     20.14 o 
   2   0   9       52.87       54.36      8.52 o 
   3   0   9      356.83      399.02     17.73 o 
   4   0   9       26.81       40.13      9.26 o 
   5   0   9        0.67        0.00      4.97 o 
   6   0   9        1.24        4.02      7.02 o 
  -8   1   9       17.20       26.09      8.92 o 
  -7   1   9       21.92       22.75      7.83 o 
  -6   1   9        0.44        0.89      5.45 o 
  -5   1   9      451.04      487.84     29.77 o 
  -4   1   9     1083.76     1079.70     55.39 o 
  -3   1   9      310.00      276.79     18.67 o 
  -2   1   9      972.96      939.44     47.55 o 
  -1   1   9        3.98        1.61      2.86 o 
   0   1   9      517.06      517.16     15.86 o 
   1   1   9       51.85       42.44      3.57 o 
   2   1   9        3.18        0.40      2.45 o 
   3   1   9       66.48       70.71     10.83 o 
   4   1   9       26.64       17.10      7.70 o 
   5   1   9       78.71       54.16     11.58 o 
   6   1   9        9.04       17.30      9.26 o 
  -7   2   9        6.23        4.56      6.13 o 
  -6   2   9       10.98       17.03      6.68 o 
  -5   2   9       16.00        9.47      5.93 o 
  -4   2   9        0.67        0.00      4.22 o 
  -3   2   9       22.95       14.92      5.25 o 
  -2   2   9     2125.05     2156.82    101.71 o 
  -1   2   9      368.50      295.31     10.55 o 
   0   2   9       58.90       70.87      4.61 o 
   1   2   9      204.47      200.94      8.26 o 
   2   2   9       55.78       62.09      5.89 o 
   3   2   9      117.66      116.56     13.69 o 
   4   2   9       64.41       78.07     12.33 o 
   5   2   9        1.72        1.02      7.15 o 
   6   2   9       11.06       15.40      9.88 o 
  -7   3   9      115.69      107.43     14.10 o 
  -6   3   9        0.57        4.70      6.06 o 
  -5   3   9      114.88       87.74     11.51 o 
  -4   3   9      290.14      322.02     22.34 o 
  -3   3   9       28.39       15.19      5.45 o 
  -2   3   9        1.47        4.71      3.08 o 
  -1   3   9      303.47      306.10     11.11 o 
   0   3   9     1239.61     1325.35     59.21 o 
   1   3   9      296.96      280.95     10.70 o 
   2   3   9       33.02       38.83      8.38 o 
   3   3   9        8.11        3.00      6.06 o 
   4   3   9        1.75        1.57      6.34 o 
   5   3   9        3.04        8.17      8.58 o 
  -7   4   9        3.82        2.18      6.74 o 
  -6   4   9       40.23       45.64     10.15 o 
  -5   4   9        5.75        1.57      5.31 o 
  -4   4   9      171.43      176.51     16.08 o 
  -3   4   9        5.45        0.00      3.81 o 
  -2   4   9     2258.87     2313.14     77.63 o 
  -1   4   9     1343.95     1290.42     45.26 o 
   0   4   9       16.62       26.67      3.75 o 
   1   4   9       71.76       70.43      5.25 o 
   2   4   9       87.19       92.27     14.37 o 
   3   4   9       16.63        9.20      6.95 o 
   4   4   9        1.02        0.34      6.54 o 
   5   4   9        6.89        1.09      7.43 o 
  -7   5   9        3.21       11.92      7.70 o 
  -6   5   9       25.40       17.17      8.11 o 
  -5   5   9      129.34       97.49     13.28 o 
  -4   5   9      136.66      169.36     16.21 o 
  -3   5   9       25.56       30.17      5.30 o 
  -2   5   9       47.43       60.29      6.59 o 
  -1   5   9      295.38      292.25     11.28 o 
   0   5   9      145.38      163.75     11.83 o 
   1   5   9      448.49      489.98     21.13 o 
   2   5   9      288.03      307.84     16.26 o 
   3   5   9        2.35        0.00      5.18 o 
   4   5   9       12.78        7.02      7.83 o 
   5   5   9        0.39        0.95      8.58 o 
  -7   6   9       58.56       49.73     11.65 o 
  -6   6   9      158.92      135.57     17.17 o 
  -5   6   9        6.18        8.17      6.68 o 
  -4   6   9       66.11       54.23     10.49 o 
  -3   6   9        0.03        0.38      3.79 o 
  -2   6   9      225.77      230.09     13.90 o 
  -1   6   9      258.18      262.86     13.87 o 
   0   6   9        0.78        0.00      4.05 o 
   1   6   9        0.19        0.00      4.14 o 
   2   6   9       40.51       32.06      6.53 o 
   3   6   9       12.61       18.19      8.24 o 
   4   6   9       14.76       21.46     10.29 o 
  -6   7   9        9.08        0.00      6.95 o 
  -5   7   9       53.53       29.16     10.15 o 
  -4   7   9      270.83      259.67     15.82 o 
  -3   7   9      119.68      132.84     10.93 o 
  -2   7   9       40.04       40.30      6.45 o 
  -1   7   9      254.24      268.34     21.94 o 
   0   7   9       38.53       55.32     10.56 o 
   1   7   9      146.52      163.16     17.24 o 
   2   7   9       25.25       22.93      6.15 o 
   3   7   9        8.08        1.91      7.22 o 
   4   7   9       18.94        8.58      8.72 o 
  -6   8   9       28.33       20.23     10.08 o 
  -5   8   9        0.45        0.00      6.40 o 
  -4   8   9       44.86       46.30      7.97 o 
  -3   8   9        0.37        6.24      5.05 o 
  -2   8   9       96.50      107.18     10.16 o 
  -1   8   9       53.31       43.80     10.35 o 
   0   8   9        4.86        2.93      6.20 o 
   1   8   9        1.25        4.90      7.43 o 
   2   8   9        0.12        2.86      7.15 o 
   3   8   9        9.66        7.41      5.97 o 
  -5   9   9       15.01       31.61     11.17 o 
  -4   9   9       73.71       74.76      9.94 o 
  -3   9   9      225.41      288.40     18.09 o 
  -2   9   9        0.03        0.00      4.36 o 
  -1   9   9       11.96       20.23      8.86 o 
   0   9   9       15.01       19.62      9.06 o 
   1   9   9      103.94      119.29     16.28 o 
   2   9   9        4.04        4.16      7.56 o 
  -4  10   9       14.24        3.84      5.35 o 
  -3  10   9        0.17        6.17      5.56 o 
  -2  10   9       25.03        7.29      8.58 o 
  -1  10   9      177.33      174.53     20.16 o 
   0  10   9       80.08       80.73     14.58 o 
   1  10   9        0.01        0.00      7.90 o 
  -3  11   9       59.56       64.79     14.71 o 
  -2  11   9        1.37        6.68      8.86 o 
  -1  11   9       13.26       18.87     10.97 o 
   0 -13  10       52.04       44.14     11.85 o 
  -1 -12  10      348.79      346.96     27.05 o 
   0 -12  10      290.24      323.86     26.09 o 
   1 -12  10       36.37       39.44     11.04 o 
   2 -12  10        2.97        2.93      7.49 o 
  -2 -11  10      167.15      184.82     17.58 o 
  -1 -11  10       59.13       72.01     12.13 o 
   0 -11  10      233.36      241.23     21.39 o 
   1 -11  10      193.34      175.83     18.67 o 
   2 -11  10      359.46      347.43     28.07 o 
   3 -11  10       30.13       34.54     11.31 o 
  -4 -10  10      160.88      185.50     19.62 o 
  -3 -10  10       27.51       14.10      8.04 o 
  -2 -10  10      234.01      201.65     17.92 o 
  -1 -10  10     1043.28     1015.33     54.84 o 
   0 -10  10     1379.44     1236.05     65.20 o 
   1 -10  10        2.18        1.36      5.93 o 
   2 -10  10       35.16       24.80      9.20 o 
   3 -10  10        4.84        8.99      7.43 o 
   4 -10  10       77.89       89.04     16.62 o 
  -5  -9  10      104.79      128.62     18.19 o 
  -4  -9  10      226.25      247.90     22.28 o 
  -3  -9  10      246.60      284.80     15.31 o 
  -2  -9  10      224.52      259.08     19.82 o 
  -1  -9  10        9.47        4.29      6.06 o 
   0  -9  10       17.96       23.50      7.29 o 
   1  -9  10        9.69       18.05      7.22 o 
   2  -9  10      511.91      495.74     33.18 o 
   3  -9  10      121.87      126.98     16.89 o 
   4  -9  10        0.61        0.00      7.63 o 
   5  -9  10       12.39       12.67     10.42 o 
  -5  -8  10      359.17      391.17     30.72 o 
  -4  -8  10       33.81       38.01     10.22 o 
  -3  -8  10      175.75      199.17     17.44 o 
  -2  -8  10        3.52        1.39      3.37 o 
  -1  -8  10      373.41      341.92     22.96 o 
   0  -8  10      329.42      306.76     21.87 o 
   1  -8  10      114.34       90.47     11.65 o 
   2  -8  10      107.22       89.52     12.60 o 
   3  -8  10      166.99      190.85     11.83 o 
   4  -8  10      153.41      147.83     19.28 o 
   5  -8  10      155.19      205.67     23.98 o 
  -6  -7  10       46.75       26.43     11.85 o 
  -5  -7  10       61.03       77.66     14.03 o 
  -4  -7  10       26.26       28.66      5.96 o 
  -3  -7  10      186.66      199.07     11.77 o 
  -2  -7  10      129.01      147.09      9.52 o 
  -1  -7  10        2.17        1.98      4.77 o 
   0  -7  10      274.87      243.27     18.12 o 
   1  -7  10      367.39      388.65     25.61 o 
   2  -7  10     1225.25     1244.53     96.57 o 
   3  -7  10      715.98      742.65     28.82 o 
   4  -7  10      169.04      178.76     12.00 o 
   5  -7  10      120.08      141.56     20.03 o 
  -6  -6  10       54.60       58.45     13.90 o 
  -5  -6  10      211.22      249.27     22.96 o 
  -4  -6  10        9.11        4.15      4.32 o 
  -3  -6  10        9.62        9.40      4.23 o 
  -2  -6  10        2.19        1.34      3.42 o 
  -1  -6  10     1526.53     1454.73     71.60 o 
   0  -6  10      676.22      637.99     35.49 o 
   1  -6  10      802.72      699.50     25.94 o 
   2  -6  10      213.89      203.01     11.19 o 
   3  -6  10       77.77       70.03      7.20 o 
   4  -6  10      201.08      223.71     13.47 o 
   5  -6  10      156.80      184.76     14.34 o 
   6  -6  10       36.44       51.71     14.10 o 
  -7  -5  10        1.75       10.08      9.81 o 
  -6  -5  10        0.50        6.88      8.99 o 
  -5  -5  10       78.93       90.14     10.53 o 
  -4  -5  10       68.10       86.32      8.09 o 
  -3  -5  10     2762.46     2861.77    108.18 o 
  -2  -5  10     3303.16     3492.72    185.33 o 
  -1  -5  10      143.26      135.57     12.13 o 
   0  -5  10       10.82       12.19      5.04 o 
   1  -5  10      129.13      151.82     10.53 o 
   2  -5  10      485.23      518.17     20.81 o 
   3  -5  10       88.31      110.23      8.66 o 
   4  -5  10       46.16       54.19      7.15 o 
   5  -5  10        1.52        1.86      4.48 o 
   6  -5  10       26.85       22.00      8.79 o 
  -7  -4  10       25.36       20.85     10.83 o 
  -6  -4  10       35.28       38.97      6.99 o 
  -5  -4  10      299.28      345.90     30.69 o 
  -4  -4  10       68.67       70.14      7.31 o 
  -3  -4  10      637.62      693.65     27.08 o 
  -2  -4  10       29.63       22.83      4.25 o 
  -1  -4  10      110.39      101.35      6.79 o 
   0  -4  10     2015.39     1901.83     90.67 o 
   1  -4  10      555.65      512.92     20.04 o 
   2  -4  10       65.23       72.40      6.65 o 
   3  -4  10      288.30      333.50     16.42 o 
   4  -4  10        0.71        1.12      3.68 o 
   5  -4  10       37.44       42.06      7.36 o 
   6  -4  10       59.96       50.28     10.76 o 
  -7  -3  10      334.08      355.41     28.75 o 
  -6  -3  10       17.28       13.08      5.24 o 
  -5  -3  10       16.79       22.93      5.50 o 
  -4  -3  10        4.63        0.00      3.27 o 
  -3  -3  10      742.08      621.43     33.99 o 
  -2  -3  10     1004.79      982.29     49.73 o 
  -1  -3  10      275.16      265.55     17.64 o 
   0  -3  10      203.52      215.41     10.66 o 
   1  -3  10        1.72        3.24      2.91 o 
   2  -3  10        8.15       18.24      4.08 o 
   3  -3  10       95.59       94.68      8.02 o 
   4  -3  10      107.90      129.44     10.16 o 
   5  -3  10       91.40      106.75     13.62 o 
   6  -3  10       11.29       11.58      7.90 o 
  -7  -2  10      246.06      291.03     19.07 o 
  -6  -2  10       53.15       74.73     10.83 o 
  -5  -2  10      143.99      145.45     13.76 o 
  -4  -2  10      247.41      255.13     18.26 o 
  -3  -2  10        0.49        7.22      4.29 o 
  -2  -2  10     1104.55     1061.86     53.07 o 
  -1  -2  10      174.20      154.37     12.40 o 
   0  -2  10     1491.88     1506.22     49.70 o 
   1  -2  10     1277.15     1174.21     40.00 o 
   2  -2  10       93.29       66.96      6.29 o 
   3  -2  10      176.29      167.95     24.01 o 
   4  -2  10       31.75        5.37     10.66 o 
   5  -2  10      123.89      119.29     14.65 o 
   6  -2  10        0.23        0.00      6.20 o 
  -7  -1  10      187.75      164.32     16.21 o 
  -6  -1  10       45.66       31.61      7.97 o 
  -5  -1  10       20.12       23.37      6.74 o 
  -4  -1  10       29.05       36.86      7.36 o 
  -3  -1  10       30.57       19.69      5.59 o 
  -2  -1  10       21.01       19.62      5.04 o 
  -1  -1  10      301.68      286.74     18.33 o 
   0  -1  10        0.64        5.95      2.71 o 
   1  -1  10       37.19       42.84      5.04 o 
   2  -1  10       58.02       74.22      6.70 o 
   4  -1  10       86.28      114.65     13.83 o 
   5  -1  10       45.14       49.32     10.70 o 
   6  -1  10        1.84        2.18      6.88 o 
  -7   0  10        1.73        0.00      5.38 o 
  -6   0  10       35.22       36.38      8.38 o 
  -5   0  10      149.82      158.12     14.65 o 
  -4   0  10      685.95      744.05     40.60 o 
  -3   0  10        3.73        6.68      4.63 o 
  -2   0  10      418.76      403.50     24.12 o 
  -1   0  10       58.17       62.49      5.43 o 
   0   0  10      251.23      297.19     13.20 o 
   1   0  10     1895.40     1929.26     62.98 o 
   2   0  10       26.49       12.80      4.63 o 
   3   0  10      276.26      278.36     14.41 o 
   4   0  10       68.15       61.93     11.24 o 
   5   0  10        5.46       17.64      8.11 o 
   6   0  10        8.46       12.13      8.79 o 
  -7   1  10        3.39        6.47      6.54 o 
  -6   1  10        1.26        2.11      5.45 o 
  -5   1  10       57.08       67.44     10.22 o 
  -4   1  10      105.00       96.33     11.44 o 
  -3   1  10      286.20      252.47     18.12 o 
  -2   1  10     1717.28     1624.02     78.48 o 
  -1   1  10     2141.39     2011.90     64.93 o 
   0   1  10        1.41        0.58      1.94 o 
   1   1  10       89.72       88.22     12.67 o 
   2   1  10        1.71        1.05      2.68 o 
   3   1  10       69.66       83.52     11.79 o 
   4   1  10      102.92      106.68     14.17 o 
   5   1  10        0.47        1.63      7.02 o 
  -7   2  10       16.95       17.64      7.49 o 
  -6   2  10       12.33       12.67      6.61 o 
  -5   2  10      341.98      311.87     22.55 o 
  -4   2  10     1224.23     1161.79     60.02 o 
  -3   2  10      689.01      742.96     40.60 o 
  -2   2  10        4.47        3.41      4.09 o 
  -1   2  10       19.89       19.95      3.18 o 
   0   2  10      171.87      207.54      8.57 o 
   1   2  10        4.90        9.12      3.07 o 
   2   2  10       16.30       17.71      6.88 o 
   3   2  10        6.08       12.06      7.02 o 
   4   2  10        1.65       16.89      8.11 o 
   5   2  10        2.70        5.04      7.56 o 
  -7   3  10       44.95       59.47     11.38 o 
  -6   3  10      185.09      184.34     17.58 o 
  -5   3  10       59.58       84.20     11.79 o 
  -4   3  10       13.77       13.35      6.20 o 
  -3   3  10        1.37        5.25      4.84 o 
  -2   3  10      694.45      704.02     27.26 o 
  -1   3  10     1304.01     1355.20     37.69 o 
   0   3  10       35.38       29.45      4.84 o 
   1   3  10      274.14      303.33     11.60 o 
   2   3  10        0.34        0.00      4.97 o 
   3   3  10       51.77       45.03     10.08 o 
   4   3  10        1.05        0.00      5.93 o 
   5   3  10       15.37       18.87      9.61 o 
  -7   4  10       12.64        5.18      7.02 o 
  -6   4  10       26.79       33.45      9.47 o 
  -5   4  10       48.45       34.81      8.52 o 
  -4   4  10      166.05      152.53     14.85 o 
  -3   4  10        2.63        4.63      5.04 o 
  -2   4  10        0.24        0.44      3.10 o 
  -1   4  10      182.71      189.92      8.84 o 
   0   4  10        2.81        3.60      2.81 o 
   1   4  10      411.35      466.83     20.18 o 
   2   4  10      228.40      230.94     19.42 o 
   3   4  10       37.57       53.61     11.17 o 
   4   4  10        0.47        0.00      5.25 o 
   5   4  10        7.77        2.93      7.63 o 
  -7   5  10       16.73       24.25      9.61 o 
  -6   5  10      197.78      213.16     20.71 o 
  -5   5  10        4.94       14.10      7.63 o 
  -4   5  10      187.10      179.92     17.10 o 
  -3   5  10      244.30      257.02     14.40 o 
  -2   5  10      134.31      142.34     10.08 o 
  -1   5  10      662.96      687.42     21.75 o 
   0   5  10      154.49      119.35      7.09 o 
   1   5  10       66.16       64.05     13.28 o 
   2   5  10      151.85      162.34     16.83 o 
   3   5  10       78.67       72.08     12.74 o 
   4   5  10       16.61       14.10      8.92 o 
  -6   6  10       25.89       36.17     10.83 o 
  -5   6  10        8.33        3.75      6.47 o 
  -4   6  10      201.45      166.56     17.17 o 
  -3   6  10      431.20      465.60     22.58 o 
  -2   6  10       76.68       74.16      7.88 o 
  -1   6  10       10.83        6.75      3.96 o 
   0   6  10        4.63        2.18      3.09 o 
   1   6  10      349.86      412.20     19.69 o 
   2   6  10      418.96      421.35     28.95 o 
   3   6  10        0.37        5.93      8.17 o 
   4   6  10        7.18        2.11      8.11 o 
  -6   7  10      152.68      133.46     17.78 o 
  -5   7  10      132.60      151.58     17.92 o 
  -4   7  10        8.22       28.00      9.47 o 
  -3   7  10       11.69       18.42      6.01 o 
  -2   7  10      206.92      185.67     12.68 o 
  -1   7  10       70.10       84.07     12.53 o 
   0   7  10      160.79      148.58     16.49 o 
   1   7  10        1.70        0.00      4.24 o 
   2   7  10        5.81        4.34      5.21 o 
   3   7  10        2.47        7.63      8.38 o 
  -5   8  10        1.57        6.68      7.90 o 
  -4   8  10      177.25      195.17     14.56 o 
  -3   8  10      521.10      612.40     28.25 o 
  -2   8  10      132.37      154.10     12.16 o 
  -1   8  10       99.00      105.05     15.33 o 
   0   8  10        0.92        0.00      5.86 o 
   1   8  10        1.60        0.00      6.68 o 
   2   8  10       10.36        3.68      8.04 o 
  -5   9  10       28.49       29.84     10.83 o 
  -4   9  10       27.53       38.61     12.06 o 
  -3   9  10        2.33        1.80      5.42 o 
  -2   9  10        5.84        0.00      7.08 o 
  -1   9  10       84.20       95.78     15.67 o 
   0   9  10      131.74      132.37     17.64 o 
   1   9  10       17.32       20.51      9.67 o 
  -3  10  10       97.73      127.81     12.79 o 
  -2  10  10       47.45       44.89     12.67 o 
  -1  10  10        1.41        1.09      8.17 o 
   0  10  10        5.06        4.77      8.79 o 
  -1 -12  11      110.45      118.81     16.15 o 
   0 -12  11       83.90       94.49     15.19 o 
   1 -12  11       33.43       38.90     11.17 o 
   2 -12  11        8.10        7.90      8.86 o 
  -2 -11  11       86.56       92.51     13.56 o 
  -1 -11  11       20.87       14.24      7.90 o 
   0 -11  11      168.76      188.02     19.28 o 
   1 -11  11       26.22       22.89      9.33 o 
   2 -11  11       72.60       92.72     14.99 o 
   3 -11  11        6.85        5.31      8.24 o 
  -4 -10  11        7.23       19.69      9.67 o 
  -2 -10  11        0.71        5.45      6.74 o 
  -1 -10  11       25.32       31.47      8.86 o 
   0 -10  11       52.65       50.48     10.35 o 
   1 -10  11        7.51        0.00      5.99 o 
   2 -10  11       92.89       95.85     14.58 o 
   3 -10  11      104.14      105.59     16.35 o 
   4 -10  11        1.96        0.00      7.29 o 
  -5  -9  11       74.27       92.38     16.21 o 
  -4  -9  11        0.51        8.11      8.45 o 
  -3  -9  11      202.11      171.61     16.55 o 
  -2  -9  11       61.50       66.69     10.70 o 
  -1  -9  11      112.12      126.17     14.24 o 
   0  -9  11      545.99      512.36     32.50 o 
   1  -9  11      189.58      174.74     16.83 o 
   2  -9  11       22.69       21.94      8.38 o 
   3  -9  11        1.50        0.34      6.81 o 
   4  -9  11        7.16       12.13      9.13 o 
  -5  -8  11       23.79       25.34     11.38 o 
  -4  -8  11        3.29        0.00      4.69 o 
  -3  -8  11       33.11       30.37      5.85 o 
  -2  -8  11      799.11      779.68     43.33 o 
  -1  -8  11       85.56       94.42     11.58 o 
   0  -8  11        3.04        3.20      5.18 o 
   1  -8  11       23.22       11.72      6.47 o 
   2  -8  11      199.67      238.30     20.64 o 
   3  -8  11       53.06       44.79      8.62 o 
   4  -8  11        0.05        0.00      6.95 o 
   5  -8  11       31.14       19.76     10.90 o 
  -6  -7  11       58.45      101.44     17.51 o 
  -5  -7  11      241.14      293.55     25.82 o 
  -4  -7  11      292.20      341.92     17.73 o 
  -3  -7  11        6.11        9.49      4.10 o 
  -2  -7  11       50.77       37.67      7.83 o 
  -1  -7  11        1.88        2.72      4.84 o 
   0  -7  11      128.88      133.32     13.35 o 
   1  -7  11       36.92       34.88      7.97 o 
   2  -7  11       35.87       25.80      5.11 o 
   3  -7  11      110.00      124.75      9.75 o 
   4  -7  11        9.84       13.23      5.34 o 
   5  -7  11        0.41       11.51      9.40 o 
  -6  -6  11      142.86      143.33     19.14 o 
  -5  -6  11       46.79       36.84      7.63 o 
  -4  -6  11      111.77      119.64      9.86 o 
  -3  -6  11      119.72      110.50     12.19 o 
  -2  -6  11     1527.16     1471.21     73.03 o 
  -1  -6  11       29.71       25.61      6.81 o 
   0  -6  11      181.44      176.44     15.12 o 
   1  -6  11      410.93      390.50     16.94 o 
   2  -6  11        0.25        0.00      3.27 o 
   3  -6  11        0.33        0.00      3.40 o 
   4  -6  11       30.41       34.93      6.32 o 
   5  -6  11       42.51       58.30     10.35 o 
  -6  -5  11      160.78      176.44     20.78 o 
  -5  -5  11       47.88       65.96     20.57 o 
  -4  -5  11      175.58      198.23     12.39 o 
  -3  -5  11        6.97        6.57      3.53 o 
  -2  -5  11        4.46       18.80      6.06 o 
  -1  -5  11      437.83      395.94     24.73 o 
   0  -5  11      249.89      227.94     17.03 o 
   1  -5  11       79.03       73.98      6.57 o 
   2  -5  11        0.46        0.00      2.96 o 
   3  -5  11        9.62        9.55      5.86 o 
   4  -5  11       29.62       11.22      4.89 o 
   5  -5  11       82.40       93.32     10.11 o 
  -7  -4  11       37.94       55.73     13.69 o 
  -6  -4  11       32.02       23.72      6.28 o 
  -5  -4  11      200.07      238.52     14.19 o 
  -4  -4  11      282.83      319.58     17.81 o 
  -3  -4  11        9.41        3.88      3.40 o 
  -2  -4  11      383.69      408.62     29.16 o 
  -1  -4  11      525.73      450.23     26.91 o 
   0  -4  11       29.20       34.06      6.81 o 
   1  -4  11       31.57       29.36      4.80 o 
   2  -4  11      155.86      174.89     10.56 o 
   3  -4  11      137.07      139.76      9.87 o 
   4  -4  11       66.17       84.04      8.78 o 
   5  -4  11        2.04        8.87      5.72 o 
  -7  -3  11       21.72       21.53     10.01 o 
  -6  -3  11       68.06       51.62      7.56 o 
  -5  -3  11       22.78       18.13      5.32 o 
  -4  -3  11        6.25        3.95      4.90 o 
  -3  -3  11       64.67       84.07      9.95 o 
  -2  -3  11       28.68       22.69      6.06 o 
  -1  -3  11        6.88        5.45      4.29 o 
   0  -3  11      967.75     1045.28     36.33 o 
   1  -3  11     2949.08     2969.21     94.48 o 
   2  -3  11      357.05      339.25     15.64 o 
   3  -3  11       50.25       53.45      6.64 o 
   4  -3  11        6.83        7.35      4.64 o 
   5  -3  11       12.71       12.47      7.49 o 
  -7  -2  11       93.59       93.48     11.96 o 
  -6  -2  11        3.84        5.31      6.06 o 
  -5  -2  11        0.80        2.86      5.11 o 
  -4  -2  11       23.60       29.23      7.08 o 
  -3  -2  11      353.59      325.29     21.25 o 
  -2  -2  11      756.48      740.10     39.58 o 
  -1  -2  11     1340.03     1291.57     63.76 o 
   0  -2  11      802.56      729.26     26.80 o 
   1  -2  11       22.02       33.95      9.23 o 
   2  -2  11        1.16        1.63      3.17 o 
   3  -2  11        6.90        5.89      3.94 o 
   4  -2  11       31.88       42.31      9.61 o 
   5  -2  11        6.21       10.83      7.08 o 
  -7  -1  11       44.11       35.02      9.40 o 
  -6  -1  11        0.93        0.00      5.18 o 
  -5  -1  11      294.90      278.22     20.44 o 
  -4  -1  11     1375.26     1367.94     68.60 o 
  -3  -1  11      621.72      678.93     37.40 o 
  -2  -1  11      335.68      299.75     19.76 o 
  -1  -1  11      570.51      490.97     28.41 o 
   0  -1  11        0.50        0.00      2.57 o 
   1  -1  11       16.89       27.28      4.53 o 
   2  -1  11       64.72       55.66      6.32 o 
   3  -1  11        5.67        5.33      6.13 o 
   4  -1  11       31.30       26.36      8.99 o 
   5  -1  11        0.10        0.00      6.68 o 
  -7   0  11       49.32       44.89     10.08 o 
  -6   0  11      138.63      143.95     14.85 o 
  -5   0  11      191.71      194.29     16.76 o 
  -4   0  11        6.16        0.00      5.31 o 
  -3   0  11      266.00      292.46     20.30 o 
  -2   0  11       19.28       21.05      6.20 o 
  -1   0  11       39.19       47.61      5.25 o 
   0   0  11       77.51       56.77      5.70 o 
   1   0  11      302.22      347.51     15.68 o 
   2   0  11      108.88      112.28     12.06 o 
   3   0  11      178.70      187.27     17.10 o 
   4   0  11      192.28      218.88     20.10 o 
   5   0  11       15.95       13.28      8.65 o 
  -7   1  11        0.16       10.83      7.02 o 
  -6   1  11       23.92       36.45      8.99 o 
  -5   1  11       18.05       21.80      7.36 o 
  -4   1  11      181.36      172.90     15.53 o 
  -3   1  11      148.35      154.98     14.10 o 
  -2   1  11       45.47       35.77      7.29 o 
  -1   1  11      228.58      230.46     13.08 o 
   0   1  11       61.13       47.27      5.44 o 
   1   1  11       30.73       42.57     10.70 o 
   2   1  11       71.21       74.53      7.05 o 
   3   1  11      266.02      307.58     23.16 o 
   4   1  11        6.71        6.61      7.08 o 
   5   1  11       11.04       10.29      8.17 o 
  -7   2  11       27.64       17.78      8.45 o 
  -6   2  11       51.33       35.77      9.33 o 
  -5   2  11        8.73        7.70      5.79 o 
  -4   2  11       68.67       73.37     10.49 o 
  -3   2  11      110.78      123.99     12.81 o 
  -2   2  11        5.03        9.54      5.59 o 
  -1   2  11     1643.92     1687.65     46.04 o 
   0   2  11      104.61       84.42      7.03 o 
   1   2  11       24.17        6.11      4.97 o 
   2   2  11       10.90       11.92      6.88 o 
   3   2  11       19.07       12.13      7.70 o 
   4   2  11        0.07        4.63      6.54 o 
   5   2  11        5.26        3.61      7.97 o 
  -7   3  11       44.15       55.79     11.65 o 
  -6   3  11      136.23      150.08     16.49 o 
  -5   3  11        0.75        1.98      6.06 o 
  -4   3  11        2.20        0.00      4.77 o 
  -3   3  11      298.02      335.44     23.30 o 
  -2   3  11        6.78        7.77      5.31 o 
  -1   3  11      251.31      249.63     10.49 o 
   0   3  11       17.80       11.09      3.05 o 
   1   3  11       64.45       90.90      7.69 o 
   2   3  11       73.25       89.86     12.67 o 
   3   3  11        1.46        0.48      6.13 o 
   4   3  11       14.71       14.71      8.65 o 
  -7   4  11        1.02        1.36      7.08 o 
  -6   4  11        6.90        5.11      7.02 o 
  -5   4  11      161.03      164.32     17.17 o 
  -4   4  11      226.11      216.98     18.87 o 
  -3   4  11      125.60      131.62     14.03 o 
  -2   4  11        0.05        0.00      4.56 o 
  -1   4  11      480.16      521.98     17.69 o 
   0   4  11       71.20       65.26      6.94 o 
   1   4  11        0.01        0.00      4.56 o 
   2   4  11        0.01        1.29      6.20 o 
   3   4  11        0.20        1.43      6.54 o 
   4   4  11       18.96       15.06      9.13 o 
  -6   5  11        0.01        1.63      6.68 o 
  -5   5  11        9.61        7.43      6.74 o 
  -4   5  11       24.10       42.51      9.54 o 
  -3   5  11      105.90      120.72     13.97 o 
  -2   5  11       68.17       68.28      7.55 o 
  -1   5  11      138.03      151.62     10.78 o 
   0   5  11      185.08      190.39      9.55 o 
   1   5  11        7.28        8.17      7.22 o 
   2   5  11      112.53      122.08     15.46 o 
   3   5  11        4.21        8.24      7.83 o 
   4   5  11        3.47        0.00      7.36 o 
  -6   6  11       64.06       33.31     10.70 o 
  -5   6  11       50.21       59.27     12.06 o 
  -4   6  11        4.49        7.29      6.95 o 
  -3   6  11      108.94      101.61      9.97 o 
  -2   6  11        9.28        7.88      4.71 o 
  -1   6  11       30.07       31.02      5.98 o 
   0   6  11        1.03        3.02      3.91 o 
   1   6  11       45.98       33.93      9.40 o 
   2   6  11        0.28       11.65      7.77 o 
   3   6  11        6.91       10.35      8.38 o 
  -5   7  11       61.57       53.41     12.40 o 
  -4   7  11        0.36        0.82      7.36 o 
  -3   7  11      101.59      128.37     24.87 o 
  -2   7  11       14.58       17.13      8.96 o 
  -1   7  11      132.58      153.35     17.51 o 
   0   7  11       79.12       91.49     13.76 o 
   1   7  11        0.99        1.98      7.02 o 
   2   7  11        3.94        8.31      7.83 o 
  -5   8  11        0.10        0.00      7.56 o 
  -4   8  11        0.29        0.00      5.45 o 
  -3   8  11       11.48       11.45      6.00 o 
  -2   8  11       58.48       77.00      9.56 o 
  -1   8  11        3.10        0.41      7.22 o 
   0   8  11       39.03       47.14     11.51 o 
   1   8  11        2.07        1.70      7.70 o 
  -4   9  11        7.70       10.59      6.40 o 
  -3   9  11       51.30       50.82     10.29 o 
  -2   9  11       79.52       86.72     15.60 o 
  -1   9  11        3.63        0.07      7.77 o 
   0   9  11        0.82        5.18      8.38 o 
  -2 -11  12       44.13       66.29     12.26 o 
  -1 -11  12      276.18      251.58     22.21 o 
   0 -11  12       26.58       25.61      9.61 o 
   1 -11  12        9.65       22.21      9.13 o 
   2 -11  12        7.56       23.78      9.95 o 
  -3 -10  12        0.70        8.31      7.36 o 
  -2 -10  12        0.73        2.32      6.81 o 
  -1 -10  12      119.58       98.10     13.97 o 
   0 -10  12      132.95      128.69     15.26 o 
   1 -10  12      106.73      100.76     14.37 o 
   2 -10  12       22.78       25.00      9.74 o 
   3 -10  12        8.02       18.05      9.88 o 
  -3  -9  12        1.57        0.00      5.79 o 
  -2  -9  12      168.22      154.78     15.87 o 
  -1  -9  12       55.67       48.98     10.01 o 
   0  -9  12       57.90       53.82     10.56 o 
   1  -9  12      160.04      165.75     16.76 o 
   2  -9  12        0.57        1.57      6.20 o 
   3  -9  12       88.89       88.70     14.99 o 
  -5  -8  12      106.30      131.75     18.67 o 
  -4  -8  12       56.47       76.63      9.02 o 
  -3  -8  12       11.30       12.06      7.02 o 
  -2  -8  12      133.10      128.89     14.31 o 
  -1  -8  12      169.14      144.56     14.78 o 
   0  -8  12        2.15        0.00      4.63 o 
   1  -8  12      142.85      139.79     14.92 o 
   2  -8  12      187.26      163.63     17.24 o 
   3  -8  12       74.02       70.30      8.10 o 
   4  -8  12        9.14        6.88      8.17 o 
  -5  -7  12        2.44        0.00      8.11 o 
  -4  -7  12       27.33       26.05      6.28 o 
  -3  -7  12       31.51       38.01      8.72 o 
  -2  -7  12      241.18      233.67     18.87 o 
  -1  -7  12       77.83       70.65     10.35 o 
   0  -7  12        1.56        1.29      4.97 o 
   1  -7  12       16.45        9.81      6.40 o 
   2  -7  12       47.80       61.92      7.12 o 
   3  -7  12      230.51      263.44     14.66 o 
   4  -7  12       90.15      102.45     12.02 o 
  -6  -6  12        1.20        0.00      8.92 o 
  -5  -6  12        6.66        8.78      5.54 o 
  -4  -6  12      232.13      263.90     15.25 o 
  -3  -6  12      109.94      137.68     14.03 o 
  -2  -6  12      101.72       97.15     11.51 o 
  -1  -6  12       24.53       19.89      6.68 o 
   0  -6  12      102.43       95.99     11.65 o 
   1  -6  12      646.78      637.99     37.33 o 
   2  -6  12      136.12      137.13     15.50 o 
   3  -6  12       30.65       36.21      6.15 o 
   4  -6  12        3.69        4.78      4.68 o 
   5  -6  12        0.27        1.29      5.17 o 
  -6  -5  12       86.36       99.05     16.55 o 
  -5  -5  12       28.27       30.42      6.74 o 
  -4  -5  12        9.46        7.17      4.79 o 
  -3  -5  12      196.53      181.61     15.74 o 
  -2  -5  12     1037.34      972.14     51.30 o 
  -1  -5  12     1938.15     1818.92     88.63 o 
   0  -5  12       84.81       82.50     10.49 o 
   1  -5  12        3.29        4.27      3.51 o 
   2  -5  12       22.77       15.00      4.55 o 
   3  -5  12       42.13       35.90      6.04 o 
   4  -5  12        9.58        8.01      4.74 o 
   5  -5  12       25.38       37.46      7.59 o 
  -6  -4  12      135.68      163.52     12.64 o 
  -5  -4  12       20.93       24.44     10.35 o 
  -4  -4  12      290.32      300.12     15.91 o 
  -3  -4  12      930.75      968.47     36.24 o 
  -2  -4  12      328.94      289.26     20.23 o 
  -1  -4  12       27.72       19.96      6.40 o 
   0  -4  12       27.42       26.09      6.68 o 
   1  -4  12       87.05       86.88      7.50 o 
   2  -4  12       65.52       98.16     25.07 o 
   3  -4  12       14.44        6.65      4.12 o 
   4  -4  12        2.13        0.00      3.91 o 
   5  -4  12       51.27       31.81      9.40 o 
  -6  -3  12      319.80      335.27     18.04 o 
  -5  -3  12       26.19       30.09      6.61 o 
  -4  -3  12       41.18       40.26      8.11 o 
  -3  -3  12        5.66        1.84      4.97 o 
  -2  -3  12      170.51      166.16     14.10 o 
  -1  -3  12        3.91        2.86      4.29 o 
   0  -3  12      433.66      357.40     15.94 o 
   1  -3  12      301.73      265.45     16.55 o 
   2  -3  12        7.79        7.58      3.92 o 
   3  -3  12       70.18       66.41      7.53 o 
   4  -3  12       68.16       81.79      8.88 o 
   5  -3  12       32.94       32.22      9.88 o 
  -7  -2  12      114.18      105.26     20.71 o 
  -6  -2  12      133.48      130.12     14.37 o 
  -5  -2  12        7.87       13.62      6.74 o 
  -4  -2  12      438.26      423.53     26.77 o 
  -3  -2  12      139.63      134.55     12.81 o 
  -2  -2  12       16.28       12.81      5.45 o 
  -1  -2  12       84.60       79.02      9.81 o 
   0  -2  12      348.65      368.49     16.37 o 
   1  -2  12      658.63      667.48     25.78 o 
   2  -2  12      232.74      230.22     12.67 o 
   3  -2  12       60.81       74.96      7.95 o 
   4  -2  12      147.14      161.93     16.69 o 
   5  -2  12        2.55       14.92      8.11 o 
  -7  -1  12       37.75       38.15      9.81 o 
  -6  -1  12      200.10      203.49     18.19 o 
  -5  -1  12       34.99       33.31      8.31 o 
  -4  -1  12       93.67      109.07     12.53 o 
  -3  -1  12        6.29        3.34      4.84 o 
  -2  -1  12       49.73       38.22      7.56 o 
  -1  -1  12      801.81      766.54     41.35 o 
   0  -1  12      736.97      669.68     25.54 o 
   1  -1  12       18.39       12.01      4.05 o 
   2  -1  12       86.68       88.68      7.96 o 
   3  -1  12       67.44       69.84     15.98 o 
   4  -1  12      304.87      347.30     25.82 o 
   5  -1  12        0.61        0.00      6.74 o 
  -7   0  12       13.67        8.79      7.29 o 
  -6   0  12       12.94       10.49      6.81 o 
  -5   0  12       40.89       33.59      8.45 o 
  -4   0  12      740.63      710.06     40.40 o 
  -3   0  12     1518.59     1472.03     73.51 o 
  -2   0  12      282.75      271.88     19.21 o 
  -1   0  12        9.23       10.06      3.82 o 
   0   0  12      227.87      234.43     12.28 o 
   1   0  12        6.04       10.34      4.26 o 
   2   0  12      439.61      442.84     19.74 o 
   3   0  12      187.53      215.75     19.21 o 
   4   0  12       30.96       32.02     10.01 o 
   5   0  12        5.79        2.25      7.77 o 
  -7   1  12       55.65       60.09     11.58 o 
  -6   1  12       41.99       38.49      9.61 o 
  -5   1  12      507.74      518.56     32.77 o 
  -4   1  12      445.29      471.49     30.11 o 
  -3   1  12       80.90       79.09     11.04 o 
  -2   1  12      256.43      251.92     18.80 o 
  -1   1  12      760.31      815.75     49.56 o 
   0   1  12     1042.47      987.92     42.99 o 
   1   1  12        0.81        3.27      3.47 o 
   2   1  12       17.61       17.15      4.63 o 
   3   1  12       14.98       16.15      7.77 o 
   4   1  12        7.52       11.24      7.70 o 
  -6   2  12        0.82        7.97      7.08 o 
  -5   2  12      129.18      109.14     13.76 o 
  -4   2  12      488.08      457.11     29.77 o 
  -3   2  12      431.82      434.63     28.00 o 
  -2   2  12     1078.66     1095.03     56.88 o 
  -1   2  12      112.37      114.45      8.50 o 
   0   2  12       37.28       46.58      5.92 o 
   1   2  12        8.22        6.15      8.21 o 
   2   2  12       53.61       53.34     10.56 o 
   3   2  12       36.00       38.49     10.15 o 
   4   2  12       16.01       13.56      8.17 o 
  -6   3  12      133.97      134.75     15.94 o 
  -5   3  12      338.07      337.22     25.34 o 
  -4   3  12      175.94      212.14     18.80 o 
  -3   3  12       94.30       96.53     12.33 o 
  -2   3  12       43.56       51.43      9.33 o 
  -1   3  12      640.49      728.57     23.01 o 
   0   3  12      277.13      292.02     14.60 o 
   1   3  12      105.40       97.28     12.60 o 
   2   3  12       44.94       45.78     10.49 o 
   3   3  12       23.96       27.86      9.74 o 
   4   3  12        8.62        3.61      7.43 o 
  -6   4  12       97.03      104.09     15.06 o 
  -5   4  12       18.33       10.97      7.63 o 
  -4   4  12        5.12       18.33      7.83 o 
  -3   4  12       92.74       98.78     12.88 o 
  -2   4  12      399.45      420.10     19.84 o 
  -1   4  12      139.08      121.30      7.74 o 
   0   4  12        5.70        7.87      3.89 o 
   1   4  12       88.78      107.36     13.56 o 
   2   4  12      251.61      275.15     22.89 o 
   3   4  12       79.22      106.82     15.60 o 
  -6   5  12       94.74       54.77     12.33 o 
  -5   5  12      192.44      183.19     19.07 o 
  -4   5  12        2.79        9.95      7.36 o 
  -3   5  12       43.67       45.98     10.08 o 
  -2   5  12        4.49        5.03      4.66 o 
  -1   5  12       39.98       34.02      4.95 o 
   0   5  12      214.28      238.84     19.14 o 
   1   5  12      279.75      272.09     21.87 o 
   2   5  12      183.11      209.21     20.51 o 
   3   5  12       38.21       34.61     11.17 o 
  -5   6  12       43.84       47.82     11.72 o 
  -4   6  12       11.57       12.53      7.83 o 
  -3   6  12      373.74      369.42     19.89 o 
  -2   6  12      250.55      307.98     18.63 o 
  -1   6  12       39.86       25.27      6.16 o 
   0   6  12        5.76        9.47      7.83 o 
   1   6  12       95.98       96.67     13.97 o 
   2   6  12       38.93       40.06     11.04 o 
  -5   7  12      142.62      140.00     18.39 o 
  -4   7  12      119.98      111.86     16.08 o 
  -3   7  12       63.39       87.86     10.45 o 
  -2   7  12        1.74        1.80      5.13 o 
  -1   7  12       24.45       37.47     10.90 o 
   0   7  12       63.31       89.04     14.24 o 
   2   7  12        0.36        5.25      7.90 o 
  -4   8  12        3.78        0.27      7.29 o 
  -3   8  12      125.47      139.50     13.12 o 
  -2   8  12      173.94      212.28     23.16 o 
  -1   8  12       65.41       74.05     14.10 o 
   0   8  12        0.26        0.82      8.04 o 
  -1 -11  13        5.49        8.58      8.38 o 
   0 -11  13       12.91        8.17      8.17 o 
  -3 -10  13       74.33       77.66     13.28 o 
  -2 -10  13       11.83       18.05      8.24 o 
  -1 -10  13       77.07       85.50     13.62 o 
   0 -10  13       50.44       52.52     11.24 o 
   1 -10  13        0.78        4.43      6.74 o 
   2 -10  13        9.67       13.62      8.99 o 
  -3  -9  13        2.53       16.35      7.90 o 
  -2  -9  13        6.78       12.81      7.02 o 
  -1  -9  13        1.92        2.18      6.20 o 
   0  -9  13       22.65       20.78      8.31 o 
   1  -9  13       63.24       61.11     11.44 o 
   2  -9  13      142.12      146.94     17.71 o 
   3  -9  13        7.75        6.13      7.49 o 
  -4  -8  13        2.42       16.76      8.24 o 
  -3  -8  13        0.19        0.00      5.59 o 
  -2  -8  13       75.24       83.04     12.26 o 
  -1  -8  13      153.59      146.54     15.12 o 
   0  -8  13        6.46        0.00      5.31 o 
   1  -8  13        4.66       11.85      6.74 o 
   2  -8  13        3.79        6.20      7.08 o 
   3  -8  13        0.63        0.00      5.18 o 
  -5  -7  13       34.41       30.56      7.76 o 
  -4  -7  13      103.84      110.02     14.17 o 
  -3  -7  13      113.72      125.89     14.31 o 
  -2  -7  13        5.51        3.07      6.13 o 
  -1  -7  13       27.31       18.33      7.29 o 
   0  -7  13       69.61       45.58      9.26 o 
   1  -7  13        0.51        0.00      4.70 o 
   2  -7  13        0.17        0.00      3.83 o 
   3  -7  13        0.00        0.98      4.61 o 
   4  -7  13        2.80        1.62      5.72 o 
  -5  -6  13       59.74       55.40      8.32 o 
  -4  -6  13       29.98       36.65      9.20 o 
  -3  -6  13       39.93       37.40      8.99 o 
  -2  -6  13       21.43        9.13      6.13 o 
  -1  -6  13      216.14      199.13     17.17 o 
   0  -6  13      125.50      116.36     13.08 o 
   1  -6  13       74.55       82.84     11.72 o 
   2  -6  13       46.07       53.49      6.82 o 
   3  -6  13        5.02        2.81      4.26 o 
   4  -6  13        6.58        8.70      5.17 o 
  -5  -5  13       16.98       20.80      6.35 o 
  -4  -5  13       80.88       98.38      9.50 o 
  -3  -5  13       59.26       53.68      9.74 o 
  -2  -5  13        5.53        7.63      6.20 o 
  -1  -5  13      266.57      259.35     19.55 o 
   0  -5  13      302.33      234.08     18.53 o 
   1  -5  13       64.28       69.86     10.59 o 
   2  -5  13       61.18       65.10      7.30 o 
   3  -5  13        4.65        4.08      4.35 o 
   4  -5  13        8.46       14.67      5.70 o 
  -6  -4  13        1.05        0.46      5.37 o 
  -5  -4  13      169.41      158.41     12.15 o 
  -4  -4  13      340.29      348.21     28.10 o 
  -3  -4  13      113.76       99.67     12.19 o 
  -2  -4  13       64.14       58.66      9.47 o 
  -1  -4  13       48.90       63.08      9.67 o 
   0  -4  13      116.29      111.18     12.19 o 
   1  -4  13      117.71      110.57      8.82 o 
   2  -4  13       27.34       35.13      5.88 o 
   3  -4  13       47.39       45.47      6.88 o 
   4  -4  13        0.01        5.64      4.77 o 
  -6  -3  13       43.79       47.77      7.84 o 
  -5  -3  13      236.45      236.52     16.49 o 
  -4  -3  13       32.71       28.14      7.83 o 
  -3  -3  13      198.17      186.93     16.28 o 
  -2  -3  13        0.09        3.13      5.04 o 
  -1  -3  13       87.81       72.14      9.95 o 
   0  -3  13        0.57        0.00      3.71 o 
   1  -3  13       94.04      101.79      8.39 o 
   2  -3  13        2.72        6.18      4.02 o 
   3  -3  13        2.75        3.59      4.12 o 
   4  -3  13        0.05        0.00      6.20 o 
  -6  -2  13        1.97        0.00      5.86 o 
  -5  -2  13       12.16       15.12      7.29 o 
  -4  -2  13        0.77        1.29      5.18 o 
  -3  -2  13       26.80       32.02      7.77 o 
  -2  -2  13      322.48      309.90     21.60 o 
  -1  -2  13        5.38        8.04      5.31 o 
   0  -2  13      223.44      212.48     11.85 o 
   1  -2  13        0.15        1.46      3.56 o 
   2  -2  13       74.27       83.56      8.10 o 
   3  -2  13        1.40        8.33      4.72 o 
   4  -2  13        1.41        1.91      6.95 o 
  -6  -1  13        2.98       10.70      7.15 o 
  -5  -1  13       28.35       18.12      7.43 o 
  -4  -1  13        6.70        6.74      6.20 o 
  -3  -1  13       45.96       37.13      8.24 o 
  -2  -1  13       26.17       28.27      7.49 o 
  -1  -1  13       99.01       87.47     10.76 o 
   0  -1  13      234.85      246.37     13.08 o 
   1  -1  13       80.18       72.07      7.24 o 
   2  -1  13       43.28       39.85      6.21 o 
   3  -1  13       29.83       33.99      9.95 o 
   4  -1  13        1.89        2.93      7.49 o 
  -6   0  13       32.49       41.08     10.01 o 
  -5   0  13        1.23        6.61      6.61 o 
  -4   0  13       54.23       58.31     10.29 o 
  -3   0  13       99.31       88.49     11.51 o 
  -2   0  13      294.95      269.50     19.89 o 
  -1   0  13        0.04        0.00      3.48 o 
   0   0  13       11.99       10.59      4.87 o 
   1   0  13       27.78       31.52      5.49 o 
   2   0  13       48.95       46.92      6.65 o 
   3   0  13        1.50        2.18      6.74 o 
   4   0  13        0.48        6.47      7.36 o 
  -6   1  13       91.10       89.31     13.28 o 
  -5   1  13       33.81       23.64      8.17 o 
  -4   1  13        0.17        5.38      5.86 o 
  -3   1  13        2.13        0.41      5.38 o 
  -2   1  13       11.10        6.13      5.93 o 
  -1   1  13        8.52       15.57      8.55 o 
   0   1  13       87.28       87.64      7.99 o 
   1   1  13       98.32      127.71     22.31 o 
   2   1  13        0.42        2.04      6.13 o 
   3   1  13        2.60        0.00      6.47 o 
   4   1  13        0.10        2.66      7.36 o 
  -6   2  13       12.73        9.54      7.77 o 
  -5   2  13       14.07       15.06      7.83 o 
  -4   2  13        2.26        9.67      6.61 o 
  -3   2  13      226.59      217.73     18.60 o 
  -2   2  13       67.45       60.70     10.15 o 
  -1   2  13        9.66       12.67      4.55 o 
   0   2  13      167.33      176.83     19.38 o 
   1   2  13       16.57       11.05      4.26 o 
   2   2  13        7.72        1.36      6.74 o 
   3   2  13        5.11        7.29      7.90 o 
   4   2  13        0.59        0.00      6.74 o 
  -6   3  13        3.22        8.38      7.83 o 
  -5   3  13       41.85       38.90     10.08 o 
  -4   3  13       81.32       90.81     13.01 o 
  -3   3  13       69.58       63.02     11.17 o 
  -2   3  13      310.86      315.01     23.16 o 
  -1   3  13        8.80        4.03      3.92 o 
   0   3  13       25.01       24.87      6.71 o 
   1   3  13       33.47       28.54      8.79 o 
   2   3  13       16.68       16.28      8.58 o 
   3   3  13        0.79       10.56      8.58 o 
  -6   4  13        4.52       19.48      9.20 o 
  -5   4  13        2.42        5.04      7.70 o 
  -4   4  13        6.85        9.81      7.49 o 
  -3   4  13      135.82      133.66     15.46 o 
  -2   4  13        6.22        2.45      6.20 o 
  -1   4  13       72.64       59.31      7.06 o 
   0   4  13       21.42       28.60      6.71 o 
   1   4  13       34.37       28.68      9.20 o 
   2   4  13        9.26        8.11      8.45 o 
   3   4  13        4.62        1.84      8.24 o 
  -5   5  13       26.98        6.20      7.49 o 
  -4   5  13       11.38       20.03      8.86 o 
  -3   5  13        0.27        0.20      6.34 o 
  -2   5  13       47.68       63.67     11.31 o 
  -1   5  13        8.64        4.92      4.25 o 
   0   5  13       21.71       16.35      8.24 o 
   1   5  13       12.15       15.26      8.92 o 
   2   5  13        2.19        0.48      8.17 o 
  -5   6  13       16.11       10.97      8.65 o 
  -4   6  13       65.33       74.19     13.56 o 
  -3   6  13        9.47        9.61      7.97 o 
  -2   6  13       36.58       64.35     15.40 o 
  -1   6  13       56.18       70.37     13.15 o 
   1   6  13        1.88        9.40      8.45 o 
  -4   7  13       30.58       26.23     10.70 o 
  -3   7  13        0.03        1.11      5.76 o 
  -2   7  13       18.31       22.37      7.33 o 
  -1   7  13        0.41        0.00      7.43 o 
  -1 -10  14       67.97       82.91     13.69 o 
   0 -10  14       16.13       23.43      9.40 o 
  -3  -9  14       11.25       10.29      8.31 o 
  -2  -9  14       26.93       19.21      8.38 o 
  -1  -9  14      169.69      176.99     17.85 o 
   0  -9  14       53.84       37.33     10.08 o 
   1  -9  14        7.94       11.58      7.29 o 
   2  -9  14       12.55       18.33      9.06 o 
  -3  -8  14      140.96      146.33     16.42 o 
  -2  -8  14       30.28       36.72      9.47 o 
  -1  -8  14       13.09       10.08      7.02 o 
   0  -8  14        4.20        0.00      5.04 o 
   1  -8  14       45.53       63.02     11.85 o 
   2  -8  14      187.92      183.12     19.01 o 
  -4  -7  14       33.06       44.14     10.49 o 
  -3  -7  14        6.59        3.68      6.34 o 
  -2  -7  14       58.21       68.87     11.44 o 
  -1  -7  14      416.61      389.67     27.05 o 
   0  -7  14      144.06      161.52     15.87 o 
   1  -7  14       82.88       68.74     11.65 o 
   2  -7  14      163.38      144.45     10.70 o 
   3  -7  14       27.32       25.53      6.43 o 
  -5  -6  14       76.09       73.44     12.74 o 
  -4  -6  14       33.24       35.29      9.47 o 
  -3  -6  14      421.38      372.30     26.36 o 
  -2  -6  14     1003.07      910.96     50.34 o 
  -1  -6  14       79.08       71.60     11.38 o 
   0  -6  14      105.15       89.52     12.26 o 
   1  -6  14      120.03      130.94     14.58 o 
   2  -6  14      254.83      279.32     15.27 o 
   3  -6  14       27.54       30.88      6.46 o 
  -5  -5  14      109.33      118.79     11.12 o 
  -4  -5  14       60.81       72.21     11.72 o 
  -3  -5  14      249.27      220.45     18.87 o 
  -2  -5  14      481.41      422.30     28.07 o 
  -1  -5  14      223.04      242.52     19.48 o 
   0  -5  14      739.53      656.65     38.63 o 
   1  -5  14      176.88      191.40     17.54 o 
   2  -5  14       58.88       62.11      7.60 o 
   3  -5  14       10.98        8.99      4.96 o 
  -5  -4  14       11.75       17.28      6.34 o 
  -4  -4  14      174.39      119.35     14.31 o 
  -3  -4  14      620.80      579.19     35.08 o 
  -2  -4  14      643.69      590.91     35.36 o 
  -1  -4  14      138.51      139.31     14.10 o 
   0  -4  14       85.89      100.96     12.53 o 
   1  -4  14      317.91      337.56     20.23 o 
   2  -4  14      172.60      185.09     12.03 o 
   3  -4  14       37.60       25.36      5.96 o 
   4  -4  14       30.77       37.01     13.39 o 
  -5  -3  14      219.81      255.65     26.40 o 
  -4  -3  14      242.61      237.69     19.89 o 
  -3  -3  14      144.87      150.83     15.06 o 
  -2  -3  14       19.82       28.20      7.63 o 
  -1  -3  14      166.95      179.30     16.08 o 
   0  -3  14      774.36      771.63     29.67 o 
   1  -3  14      422.66      409.12     19.65 o 
   2  -3  14       26.63       15.09      4.98 o 
   3  -3  14       35.41       46.32     12.47 o 
   4  -3  14       44.45       49.66     11.04 o 
  -6  -2  14       96.42       81.07     12.60 o 
  -5  -2  14       58.48       57.57     10.56 o 
  -4  -2  14      105.97       98.10     12.88 o 
  -3  -2  14      623.90      592.34     35.56 o 
  -2  -2  14      122.26      131.89     13.83 o 
  -1  -2  14      137.89      110.70     12.67 o 
   0  -2  14       18.73       13.70      4.76 o 
   1  -2  14       26.93       36.06      5.97 o 
   2  -2  14       94.66       98.94     14.31 o 
   3  -2  14      219.15      250.03     16.21 o 
   4  -2  14       55.58       57.29     11.99 o 
  -6  -1  14       10.83       14.44      7.97 o 
  -5  -1  14      296.94      316.37     23.98 o 
  -4  -1  14      361.46      341.17     24.32 o 
  -3  -1  14       78.27       90.95     11.92 o 
  -2  -1  14       53.30       38.49      8.52 o 
  -1  -1  14       75.25       79.30     10.97 o 
   0  -1  14      191.30      218.27     18.60 o 
   1  -1  14      402.37      389.41     20.78 o 
   2  -1  14       82.46       94.62      9.05 o 
   3  -1  14      125.06      114.11     15.12 o 
  -6   0  14        0.62        0.00      5.86 o 
  -5   0  14       62.33       67.31     11.51 o 
  -4   0  14       45.32       46.05      9.74 o 
  -3   0  14      152.25      135.77     14.24 o 
  -2   0  14      492.84      498.81     31.27 o 
  -1   0  14      487.51      429.80     28.07 o 
   0   0  14      104.37      101.49      8.95 o 
   1   0  14       63.88       57.14      7.36 o 
   2   0  14       55.25       74.39     11.79 o 
   3   0  14      124.52      136.32     16.49 o 
  -6   1  14        0.24        3.00      7.29 o 
  -5   1  14      117.86      108.73     14.37 o 
  -4   1  14      319.82      318.48     24.12 o 
  -3   1  14      212.99      210.16     18.60 o 
  -2   1  14       58.98       60.15     10.63 o 
  -1   1  14      246.40      277.54     14.76 o 
   0   1  14      271.35      341.47     16.96 o 
   1   1  14      139.73      130.07     10.09 o 
   2   1  14       45.14       41.42     10.08 o 
   3   1  14       23.42       23.91      9.40 o 
  -5   2  14       45.03       58.59     11.79 o 
  -4   2  14       24.32       18.94      8.24 o 
  -3   2  14       95.50       71.87     11.79 o 
  -2   2  14      319.96      349.14     24.80 o 
  -1   2  14      581.25      591.57     24.74 o 
   0   2  14       84.00       75.60      8.38 o 
   1   2  14        1.24        0.00      5.25 o 
   2   2  14        7.69        9.40      7.43 o 
   3   2  14       21.49       20.71      9.06 o 
  -5   3  14      107.18      100.35     14.78 o 
  -4   3  14       91.87      106.96     14.78 o 
  -3   3  14       34.50       49.25     10.42 o 
  -2   3  14       10.38        9.33      6.81 o 
  -1   3  14       10.99        6.17      4.45 o 
   0   3  14       20.04       25.94      5.87 o 
   1   3  14       63.57       73.30     12.19 o 
   2   3  14       29.34       22.21      9.54 o 
  -5   4  14       31.04       29.50     10.22 o 
  -4   4  14       12.03       24.32      9.06 o 
  -3   4  14        4.13        9.61      7.70 o 
  -2   4  14       39.33       39.17      9.61 o 
  -1   4  14       78.80       71.11     13.42 o 
   0   4  14        9.10        5.72      6.68 o 
   1   4  14       23.03       24.18      9.67 o 
   2   4  14       54.89       57.70     12.81 o 
  -4   5  14       48.37       38.90     11.17 o 
  -3   5  14       20.31       23.91      9.26 o 
  -2   5  14        3.77        0.00      6.68 o 
  -1   5  14        2.54        0.00      5.99 o 
   0   5  14        2.09        8.65      7.29 o 
   1   5  14       87.43       94.35     14.44 o 
  -3   6  14        2.99        2.45      7.15 o 
  -2   6  14       96.04      102.11     20.27 o 
  -1  -9  15        0.95        8.11      7.70 o 
   0  -9  15       64.65       56.48     11.79 o 
  -2  -8  15       34.38       17.92      8.79 o 
  -1  -8  15        5.63        5.79      7.08 o 
   0  -8  15        0.65        0.00      5.65 o 
   1  -8  15        0.05        4.56      7.08 o 
  -3  -7  15       14.80       18.39      8.45 o 
  -2  -7  15      121.54      139.11     15.74 o 
  -1  -7  15       18.68       11.10      7.56 o 
   0  -7  15      103.88      102.53     13.76 o 
   1  -7  15       89.12      102.39     14.37 o 
   2  -7  15       17.49       12.45      5.54 o 
  -4  -6  15        0.02        0.00      6.47 o 
  -3  -6  15        3.30        8.58      7.36 o 
  -2  -6  15       10.91       17.51      7.77 o 
  -1  -6  15      135.81      108.25     13.90 o 
   0  -6  15        3.07        6.34      6.74 o 
   1  -6  15       34.71       37.81      9.74 o 
   2  -6  15       58.27       79.18     11.58 o 
  -4  -5  15      108.03      138.97     15.67 o 
  -3  -5  15       14.05       19.35      8.24 o 
  -2  -5  15        0.33        0.00      6.13 o 
  -1  -5  15       26.90       22.69      7.90 o 
   0  -5  15      112.58      104.03     13.22 o 
   1  -5  15      105.83      107.37      9.43 o 
   2  -5  15       10.47       16.43      5.63 o 
   3  -5  15       12.58        8.52      5.42 o 
  -5  -4  15       50.43       45.78     10.76 o 
  -4  -4  15       43.86       27.05      8.65 o 
  -3  -4  15       75.75       77.25     11.79 o 
  -2  -4  15       91.85      102.25     13.22 o 
  -1  -4  15      138.38      125.89     13.90 o 
   0  -4  15        0.72        1.70      5.72 o 
   1  -4  15       59.74       68.58      7.88 o 
   2  -4  15        6.79       10.59      4.87 o 
   3  -4  15        1.79        1.17      4.60 o 
  -5  -3  15       82.94       77.73     12.74 o 
  -4  -3  15       48.66       45.78     10.15 o 
  -3  -3  15        2.18        1.84      6.20 o 
  -2  -3  15        7.80       12.74      6.68 o 
  -1  -3  15        1.13        5.99      5.79 o 
   0  -3  15       30.63       11.38      6.61 o 
   1  -3  15        8.50        4.20      4.32 o 
   2  -3  15        0.04        2.21      4.25 o 
   3  -3  15        0.23        0.00      4.36 o 
  -5  -2  15        0.11        0.00      6.13 o 
  -4  -2  15      123.29      134.89     15.06 o 
  -3  -2  15        2.22        6.74      6.74 o 
  -2  -2  15       51.45       54.77      9.74 o 
  -1  -2  15       17.65       12.67      6.54 o 
   0  -2  15        6.65       15.43      5.03 o 
   1  -2  15        4.94        7.70      4.64 o 
   2  -2  15        3.03        5.01      4.46 o 
   3  -2  15       17.37       23.37      9.13 o 
  -5  -1  15        2.91       12.13      7.36 o 
  -4  -1  15       22.02       18.05      7.90 o 
  -3  -1  15        0.14        0.00      5.11 o 
  -2  -1  15       41.89       37.81      8.79 o 
  -1  -1  15        3.61        4.43      5.65 o 
   0  -1  15        3.67        0.00      3.81 o 
   1  -1  15       57.60       55.97      7.94 o 
   2  -1  15       38.35       33.72      9.50 o 
   3  -1  15        0.94       11.31      8.58 o 
  -5   0  15       13.18       13.76      7.90 o 
  -4   0  15      109.33      115.06     14.24 o 
  -3   0  15       43.67       34.54      8.92 o 
  -2   0  15       17.56       19.35      7.97 o 
  -1   0  15       40.87       31.54      8.65 o 
   0   0  15        1.16        1.06      4.14 o 
   1   0  15       13.72        6.54      4.50 o 
   2   0  15        7.34       14.10      8.11 o 
  -5   1  15        1.11        3.00      6.88 o 
  -4   1  15        4.62        4.63      6.61 o 
  -3   1  15        6.11       16.83      7.56 o 
  -2   1  15        0.65        0.00      5.65 o 
  -1   1  15       73.17       68.68      7.99 o 
   0   1  15        0.42        0.00      5.42 o 
   1   1  15       15.11       18.51      5.48 o 
   2   1  15        2.86        1.91      6.40 o 
  -5   2  15        0.87        2.66      6.95 o 
  -4   2  15        8.68        9.26      7.08 o 
  -3   2  15        5.34       14.31      7.49 o 
  -2   2  15       13.28       14.71      7.63 o 
  -1   2  15        8.49       13.83      5.28 o 
   0   2  15        3.71        0.00      4.02 o 
   1   2  15       10.16       16.89      7.70 o 
   2   2  15       16.35       14.03      8.65 o 
  -4   3  15       30.80       25.55      9.61 o 
  -3   3  15       37.54       29.43      9.61 o 
  -2   3  15        1.09        0.00      5.59 o 
  -1   3  15      149.49      162.76     11.81 o 
   0   3  15       27.74       13.22      7.83 o 
   1   3  15        0.93        0.68      6.95 o 
  -4   4  15        0.36        0.00      7.15 o 
  -3   4  15       28.30       25.34      9.26 o 
  -2   4  15       33.66       31.68      9.67 o 
  -1   4  15        0.88        0.00      4.66 o 
   0   4  15        1.70        0.00      5.99 o 
   1   4  15        5.40       11.72      8.65 o 
  -3   5  15        1.39        0.00      7.49 o 
  -2   5  15       24.91       17.71      8.86 o 
  -2  -7  16       11.81        8.31      7.77 o 
  -1  -7  16       37.41       52.46     11.17 o 
   0  -7  16       99.60      104.16     14.17 o 
  -3  -6  16       60.31       55.66     11.31 o 
  -2  -6  16      210.53      224.33     20.30 o 
  -1  -6  16      412.76      359.90     26.70 o 
   0  -6  16       51.26       32.97      9.26 o 
   1  -6  16       50.80       49.73     10.76 o 
  -3  -5  16      188.76      176.92     17.85 o 
  -2  -5  16       98.72       90.33     13.15 o 
  -1  -5  16       75.48       64.92     11.31 o 
   0  -5  16       40.75       55.45     10.70 o 
   1  -5  16      132.34      129.30     15.74 o 
  -4  -4  16        8.84       16.15      8.31 o 
  -3  -4  16       81.63       76.03     12.19 o 
  -2  -4  16      149.90      148.51     16.01 o 
  -1  -4  16       64.39       57.91     10.56 o 
   0  -4  16       63.46       53.82     10.42 o 
   1  -4  16       73.68       77.18      8.54 o 
   2  -4  16       17.16       12.56      8.00 o 
  -4  -3  16      145.33      146.19     16.15 o 
  -3  -3  16       76.44       67.10     11.51 o 
  -2  -3  16        2.43        5.93      6.34 o 
  -1  -3  16       21.39       23.23      8.11 o 
   0  -3  16       43.78       39.10      8.99 o 
   1  -3  16       56.96       54.61      7.58 o 
   2  -3  16       16.82       16.32      5.88 o 
  -4  -2  16       20.92       19.21      8.58 o 
  -3  -2  16        3.62        1.91      6.34 o 
  -2  -2  16        2.24       14.44      6.61 o 
  -1  -2  16        4.78        0.00      5.18 o 
   0  -2  16       34.20       28.96      5.87 o 
   1  -2  16        0.46       10.29      4.81 o 
   2  -2  16        2.48       11.09      5.32 o 
  -4  -1  16       51.35       61.93     11.65 o 
  -3  -1  16       41.82       32.97      9.26 o 
  -2  -1  16        0.37        0.00      5.79 o 
  -1  -1  16        2.09        0.54      5.86 o 
   0  -1  16       18.20       21.43      9.20 o 
   1  -1  16       16.06       17.47      5.44 o 
   2  -1  16       29.18       20.98      8.72 o 
  -4   0  16       13.12       17.64      8.11 o 
  -3   0  16        4.24        0.00      6.06 o 
  -2   0  16       17.41       20.44      7.97 o 
  -1   0  16      131.42      132.71     15.33 o 
   0   0  16       90.49       97.87      9.48 o 
   1   0  16       13.92       10.56      5.89 o 
  -4   1  16       65.54       51.71     11.17 o 
  -3   1  16       79.93       78.89     12.60 o 
  -2   1  16       47.23       46.32     10.76 o 
  -1   1  16       51.86       35.90      9.81 o 
   0   1  16       29.49       27.31      6.31 o 
   1   1  16       10.11       18.05      8.24 o 
  -3   2  16        3.67        2.18      6.81 o 
  -2   2  16        4.45        0.07      6.54 o 
  -1   2  16      118.88      141.90     16.35 o 
   0   2  16       17.05       19.75      6.07 o 
  -3   3  16        0.34        7.49      7.36 o 
  -2   3  16       16.83       11.92      7.63 o 
  -1   3  16        0.84        5.18      5.13 o 
   0   3  16       11.05        8.11      7.56 o 
  -1  -5  17        3.19        1.91      6.13 o 
  -2  -4  17        0.08        2.04      6.54 o 
  -1  -4  17        8.63        8.11      6.95 o 
   0  -4  17        3.52       10.76      7.49 o 
  -2  -3  17        0.00        0.95      6.20 o 
  -1  -3  17       16.72       19.21      7.56 o 
   0  -3  17      116.65      110.77     14.58 o 
  -3  -2  17      113.95       95.17     13.69 o 
  -2  -2  17       10.66       12.53      7.43 o 
  -1  -2  17        3.14        5.31      6.54 o 
   0  -2  17       14.22       28.48      8.58 o 
  -3  -1  17       13.92       12.53      8.38 o 
  -2  -1  17        5.93        7.70      6.95 o 
  -1  -1  17       20.41       26.43      9.06 o 
   0  -1  17       13.45       13.68      8.00 o 
  -2   0  17       17.46       18.53      8.52 o 
  -1   0  17        0.01        5.93      7.43 o 
                                                 
